# Supplementary material for: Prognostic stratification in hepatocellular carcinoma using a telomerase-related lncRNA signature derived from TCGA database
Source: PLoS One. 2026 Mar 6;21(3):e0339415. doi: 10.1371/journal.pone.0339415 (PMC12965591; doi:10.1371/journal.pone.0339415)
Supplement: S1 Table — (XLSX) [file pone.0339415.s009.xlsx]

## Sheet: Sheet1
S1 Table. 2867 TRGs.
TERT
TEP1
PINX1
ACD
WRAP53
DKC1
POT1
SMG6
TERF1
TRIR
NHP2
TERF2
MYC
NOP10
GAR1
SCYL1
PIF1
NAF1
PTGES3
TEN1
TP53
TINF2
HSP90AA1
SMG5
STN1
HMBOX1
SP1
ZCCHC8
TNKS
BCL2
SHQ1
CDKN2A
ATM
CTC1
DHX36
SMG7
TERF2IP
HNRNPC
MXD1
NAT10
E2F1
XRCC5
XRCC6
AKT1
CCND1
EGFR
RAD50
PARN
EXOSC10
RB1
RPA1
SP3
BIRC5
TGFB1
MRE11
HNRNPU
NVL
MCRS1
HNRNPA1
RTEL1
CASP3
NBN
CDKN1A
UBE3A
TENT4B
MKRN1
ESR1
ATR
CDKN1B
TNKS2
PML
IFNG
EGF
MAPK3
BAX
ETS2
NCL
IRF1
MTOR
CTNNB1
PRKCA
TPP1
BMI1
MEN1
SDHA
WRN
MAD1L1
RUVBL2
DCAF1
RUVBL1
HSP90AB1
KRAS
HDAC1
HNRNPD
BCL2L1
FGF2
BRCA1
CDK2
PTPA
ABL1
HDAC2
ATRX
BLM
IL6
LSM11
MAX
ATF7IP
NFKB1
PARP1
TNFSF10
SMAD3
GRHL2
JUN
TCEAL7
VEGFA
NFX1
MAPK1
MKI67
CASP8
CCNA2
COIL
SMARCA4
KIT
IL2
PARP4
MET
YLPM1
IGF1R
GNL3L
HNRNPA2B1
FGFR3
INPP4A
PCNA
TGS1
XRN1
WT1
POLR2A
CCT5
MAPK8
SNRPB
CDK4
DCP2
RNPC3
AR
NR2F2
SNRPD3
FAS
TP73
NME2
RPS6KB1
SIRT1
CXCL12
ERBB2
IL3
CHEK1
CHEK2
MDM2
BMP6
EPO
CASP9
PTGS2
KITLG
MAPK14
SRC
PDGFRB
CLPTM1L
TCP1
CCT2
CCT3
CCT4
CCT7
CCT8
CCT6A
CIB1
AURKB
CDKN2B
MMP9
HNRNPF
ERF
RELA
PPP2R5C
PPP2R3A
IGF1
ATF7
RBBP4
KDR
TIMP3
SIN3A
PTEN
BRAF
CDK1
TP63
STAT3
NEK7
PKIB
IDH1
GNL3
NHEJ1
PGR
KRT19
H2AX
HMGB1
FEN1
HSPA1A
USF2
ENDOG
KLF4
FGFR1
CYCS
HIF1A
TIMP1
AREG
MVP
FGF4
FGF7
NEK6
PARP2
SNRPE
FOS
PPP2R2C
HDAC9
KLK3
PARM1
RUNX2
IL15
NOS3
XPO1
ELAVL1
FGF1
NME1
PPP2R1A
PPP2R5E
PPP2R5B
CASP7
PAX8
RBL2
MCPH1
HSPA9
IL2RA
PPP2R1B
PPP2R2A
PPP2R2B
PPP2R5D
PPP2R5A
MCL1
TTF2
GSTM1
IGF2
MECOM
USF1
RPL3
DNMT1
CDH1
IFI16
PABPC1
PTK2B
PTPN11
MMP2
POU5F1
PIK3CA
BRCA2
BGLAP
CXCL8
SMN1
THPO
CCNE1
PHAX
BMP3
VIM
HSPA4
RARB
AURKA
CD28
KAT5
H3-4
NRAS
RAD52
PPP2CA
DAXX
HRAS
CD44
CSNK2A1
CAMK2G
HMOX1
PCBP2
PSCA
CTBP1
PNKP
E2F4
SP7
ERVK-6
PARP3
ITPR2
MBD2
EP300
ARMC6
DIABLO
PECAM1
DCLRE1B
NKX2-1
IFNA1
MSH2
NT5E
RNASEL
ADA
CSF3
HNRNPDL
VEGFC
SBDS
PLK1
HAPSTR1
ESR2
PROM1
SFPQ
LSM10
CCN2
NEK2
PRKCQ
MAPKAPK5
MAP3K4
MAPK15
NOLC1
KRT20
GABPA
DYRK2
JUND
ICAM1
UGCG
NMT2
CCNG2
CSF2
YWHAQ
ZEB2
EGR1
TGFB3
KLF10
STUB1
TKT
DUSP19
NAMPT
NR1H2
TFAP2B
ERCC2
ERCC3
RPSA
GTF2E2
RPL22
GTF2E1
NOS2
CFLAR
FASLG
DDB1
MPP1
MAP3K1
RPS6KB2
TOP2A
CDK6
BAK1
UBR5
LAMTOR5
MMP3
GFAP
KRT18
PIK3CG
FGFR4
NTRK1
SETD2
H1-2
H2BC13
MGMT
YWHAE
IFNAR2
RAD9A
HUS1
RBBP7
SAP30
HNRNPAB
SIN3B
RAD1
SAP18
ZNFX1
MMP1
KDM1A
FADD
RSF1
LARP7
GNRH1
MAPK10
PDGFRA
PRKCD
PDGFB
BMP4
PRDX1
IRF4
PLAU
HDAC8
KRT8
SPP1
RIF1
ZNF410
PPARGC1A
ZNF148
TP53BP1
TGFB2
BMP1
FGF5
GAS1
ASRGL1
SMARCA2
AFP
SSB
ANXA5
PAX5
ID1
SOX2
SIRT6
TGFBR2
UPF1
NGF
NFATC2
BID
METAP2
EREG
PABPC4
CCNT1
RMND5B
ZSCAN4
CCND3
TG
YES1
AKAP8
MPZL1
CCND2
ETS1
PRKDC
S100A8
APC
HMGB2
RPS19
HGF
IGF2R
IGFBP3
NPM1
NOTCH1
PRKAA1
SNAI1
MUC5B
MAP3K7
LEP
NONO
LIF
KRT4
MBD1
ETV5
YWHAZ
DDX5
HNRNPH1
MATR3
HNRNPM
MCM3AP
H3C14
PPARG
IL1B
CDC6
FLT1
GH1
VEGFD
FGF6
GATA1
NOTCH2
NUP98
PFKP
CDT1
NUP153
NUP85
DLX6
RAI1
SLITRK5
FAM111B
RFX7
CPSF7
TBP
MCM2
IVL
MAP2K1
PKD1
DHX15
CBX7
CD36
IL7
SHB
CDK9
PTBP1
HNRNPA3
CCNT2
BCR
USP7
IL6ST
VWF
MYCN
ETV1
RFPL3
PRKCB
PDGFA
SEMA5A
SOD2
YAP1
TNF
GAPDH
HLA-G
UBE2D3
POLR2L
RAB9A
GSK3B
IFNAR1
FGF10
RAD51
SMARCAL1
UBE2D1
IDH2
MUC1
AGO2
ING1
KLF2
SF3B2
CD38
HSPA1B
H2BC21
POP1
WNT5A
PALB2
JAK3
KAT2A
STK11
IGFBP1
PSMC4
IPO13
E2F5
SELP
OAS1
RAN
MUS81
DSPP
TNIP1
MMP26
BPNT1
NOTCH3
IL6R
ABCC1
CASP6
PDCD1
DAB2
NOVA1
SPDEF
TOP1
CIRBP
MLH1
NOS1
ATP5F1B
TOE1
GKN1
SERBP1
ELF4
DMD
PDPN
ZBTB38
FGFR2
BMP7
OGFR
TNKS1BP1
NUMA1
PTGER3
ICOS
TNFRSF4
TNFRSF9
KRIT1
PES1
H4C11
ENG
MYB
LIPG
FBL
CBX3
ZBTB17
CBX4
SEC62
TUG1
NACA
H3C13
ZNF207
IGH
IGHV3-21
PRKAB1
JAK2
NES
DNMT3B
USP9X
ERG
THBS1
NEUROD1
SSBP1
ELF1
ASF1A
LARP1
BAD
MYOCD
SAMHD1
TSN
BFSP1
EPDR1
NOP53
CTCF
RFC1
PRKN
IRF8
CEBPB
PPP5C
FKBP4
PABPN1
RETN
BLZF1
NOP2
MARCKSL1
ETV7
CASP2
ARNT
CSNK2A2
IL1A
CXADR
PHYH
KIF2A
PROX1
CD83
IL11
SYNPO
NEUROG2
MFSD12
MED16
TTC28
PPP6R3
UPF2
ZAP70
PIK3CB
TFAP2A
ABCD1
PIAS1
EWSR1
NCOR1
WNT10A
MAPRE1
UBE2D2
NUDT1
TCF7
ELAVL2
GTF2B
KRT15
MOV10
ELAVL4
HBZ
WWTR1
MYCBP
FBXO4
RHOA
PPM1D
FLI1
HUWE1
OGG1
HPSE
SLC5A5
DPM1
HAX1
ALDH1L1
TRIP13
ICMT
PHF6
ARID4A
CPSF4
MED4
NAP1L1
PDS5B
BRINP1
NMI
AKAP8L
ANAPC16
CDH2
APOA1
ABCA1
ACACA
RUNX1
BECN1
DAG1
AMPD1
EMD
MAP2K7
CGA
SENP1
VAPB
FAF1
MCAM
MYF6
MYOG
RBM10
PLEKHA7
HSPA14
FLT4
NTRK3
TGFA
HBEGF
GDF15
VEGFB
CRIPTO
GUSB
SMC1A
MECP2
PDK1
CTTN
ULK1
PPP2CB
PTPN3
RPS27A
YBX1
POLD2
IFRD1
MAZ
HSPB2
KHDRBS3
RIN1
NSMCE3
H4C5
EID3
MEPCE
H2BC12L
SPTY2D1
HSPA5
CERS1
ACYP2
CASR
ACVR2B
G6PD
FKBP1A
EEF1A2
GLI1
SIRT2
ERCC1
ACVR2A
BGN
CD86
DFFA
LGALS3
ASCL1
CD80
FRK
BIRC6
RPL13A
RARRES1
APC2
RPL13
RPL17
RPL7A
SND1
SRSF3
SRSF4
SUPT5H
RARRES2
RPL6
RPS3A
EMSY
SMYD3
PABPC3
UBE2M
IL26
TENT4A
UFL1
H2AC8
TASOR2
RINT1
FOXO1
SOS1
ASS1
GLS
ITPR1
PHGDH
SGK1
TYMS
CFI
EDN1
MTR
PLCB1
AXIN1
EIF4A1
EPHA3
LIFR
PINK1
ATP5F1A
CBLB
LONP1
MDM4
PRPS1
SMARCB1
ARF1
CD74
CYP2A6
FDXR
GCDH
GNB1
KPNA2
KRT5
NUP214
NUP62
PAX2
PCK2
PFKL
PHB1
SERPINA6
VAV1
ADH1B
ARID1B
CBR1
FOXA1
HARS2
MARK4
OPA1
PICALM
RANBP2
RAP1A
RLBP1
SATB2
SHMT1
SMARCC1
TNFRSF14
VIP
ANP32A
LGR5
LOXL3
NDUFA8
NDUFV2
SLC20A1
ADNP
ALG8
ATP2A3
BAG1
GMPS
GRAP2
KCNE2
KDM5A
NGLY1
PSMA1
RCC1
RHOH
RPL18
RPS3
TTPA
UBA2
VNN1
YARS1
ADIPOR2
AHSA1
ALG3
ASH2L
CDH4
DRG1
EPM2A
IAPP
MCC
MTHFD2
NANS
NKX2-2
PAM
PLS3
PUF60
RERE
RING1
RPS15A
SEC13
SETD1A
SGK2
SPRED1
STX11
WIPF1
AUTS2
BCL2A1
KIF14
PROKR2
PUM2
SECISBP2
SMARCD1
ADGRV1
CCNG1
CERT1
CLDN2
CLIC5
CRY2
DAP3
DDX23
DGKG
EXOSC5
HLTF
KCTD17
KIF20A
MAN1A1
MTHFD1L
NCAPD2
NUP93
RAB5C
RAE1
RPS16
SLC6A14
SMARCD2
SRSF6
ALG5
ANKH
ANO3
ASIP
BRD9
BRWD1
CCN3
CCN6
CERKL
EIF5B
GSTK1
IPO7
KLHL7
MED13L
NEIL1
NFYC
NRL
NUP54
PHIP
PLA2G5
POLE3
PSD
PSME3
RAB11FIP5
SETD1B
SIX2
SLC17A8
SLC25A27
SUPT16H
UBE2E1
UBE2V2
ZFP36L2
AFF1
ALG12
AP4S1
ATF5
ATP5F1C
ATP6V0E1
BYSL
CBFA2T3
CCL24
CTNNBL1
DCTN4
DIS3L
EIF3E
ERC2
GRPEL1
IPO5
LYRM4
MRPS2
NDRG4
OSBPL2
PSMD10
RPL30
RUSC2
SRRT
TBC1D15
TSR1
WDR11
ZFX
ALKBH1
ATP6V1C2
CHCHD3
DLGAP3
EXOC3
OSCAR
RPS18
SKAP2
SOX21
SRRM2
TSPAN8
YTHDF2
AMER1
AP4E1
BAZ2A
BMAL2
C1D
CHMP7
CRCP
DHX37
FNBP1
FREM2
GPR34
KIF18A
LSM6
MAP3K15
NDUFA3
RPL37
SEC16B
TSNAX
UBE2O
ZFHX4
ACAD10
CD99L2
CEP78
DIRAS1
DUS2
FSIP1
HEXIM1
IPO4
IPPK
LYPD6
MAU2
ME3
MEMO1
PTOV1
RHOF
RO60
SEC31B
SEPTIN1
SNX6
ST3GAL6
TRIB1
XPOT
BNIP1
GATAD1
GNPDA1
MARCHF8
SEPTIN6
SPP2
SSR3
ZNRF3
ABT1
ACKR4
ASXL3
CHCHD1
CPLANE1
DOK3
HELZ
KCNG2
LCMT2
MRPL37
MT1G
NAA30
PAN2
PCGF1
PDCD11
SERINC2
SRFBP1
ZMYM4
ABTB2
ARGLU1
BBX
CA11
DDA1
DOP1B
IQCG
LRRC59
LYPD1
MAK16
MBOAT2
NEK5
PPP4R4
SEMG2
SLC38A6
TBC1D2
TFAP4
WDR43
ACTR5
CYTH4
DNTTIP1
LRRC46
MSL1
VOPP1
C1QTNF2
CMTM5
EEF1AKMT1
FBXO42
GMEB1
H2BC12
LRRC52
TGM7
ZNF175
C2CD5
CREG2
FAM184A
HNRNPLL
KBTBD7
RNF149
TMEM132A
TRIM10
ZNF804B
ZSWIM2
ABHD18
CNST
RUNDC3B
SMIM11
SURF6
TLCD3A
TTPAL
UBAP2
ZNF16
CFAP184
CTIF
DBF4B
EMILIN3
FAM174A
FAM9A
HAUS3
INO80B
NALF1
SPACA7
TMEM164
ZFC3H1
FAM180B
OOEP
C1orf198
LURAP1
MORN4
OR10AD1
KLHDC7B
SPATA46
SPINK6
ZCCHC18
ZNF256
FAM181B
INKA1
OR1I1
TMEM273
ZBED6
ZNF736
ZNF497
BOD1L2
SNORC
TMEM202
TRIQK
C9orf153
C9orf57
KRTAP4-5
TEX22
WFDC9
MSBP2
DNAH8
RNF115
NEK4
DNA2
TGFBR1
NTRK2
PRKCG
BDNF
FGF8
NRG1
NRP1
PRKCE
PRKCH
NGFR
TGFBR3
TYMP
NTF4
BMP2
FGF17
FGF23
GFER
SEMA3A
FGF19
GDF2
GDF5
LTBP1
NRP2
NTF3
BTC
FGF14
GAS6
IL9
LEFTY2
LTBP2
MDK
PGF
BMP5
CCNA1
FGF12
FGF13
FGF18
GPC6
LTBP3
LTBP4
NRG2
NRG3
PDGFD
PPBP
GDF6
PDGFC
POLR2B
POLR2C
TIMP2
GDF9
PTN
FGF21
LEFTY1
LHB
OGN
PPP6C
PSIP1
TIMP4
ANGPTL6
FGF16
FGF20
GAS8
GDF10
GLG1
HDGF
PENK
PLPP3
UTS2
BMP10
BMP8A
GH2
GHRH
FGF22
GAS2
SPON1
CLEC11A
FGF11
NUDT6
PROK1
SEMA4G
PPP2R3B
SEMA4B
TBRG1
ANKRD28
GNRH2
GMFG
CLEC14A
CTSD
SNCA
ITGAM
RRM2
TXN
LAMP1
RNASET2
MMP10
CNGB1
PDCD4
RIPK4
TCL1A
CLDN11
LYVE1
ALOX15B
PMEPA1
CKAP4
FNDC5
SUPT6H
ACTB
SPHK2
LMNA
ITGB1
NUP58
ERCC4
NCOA3
ATP2B4
DSG2
RBMX
MBNL1
NUDT21
RAD21
PTTG1
JUP
ROR2
SLC6A9
MARK2
LBR
PFN1
TCF3
ACACB
LATS2
NECTIN2
NUMB
HLA-C
MCCC1
NFIB
NUP107
NUP155
BCOR
NCOR2
NFIA
NFIX
ADD3
KPNA1
KHDRBS1
KHSRP
NUP133
SF3B4
SLC4A7
AIPL1
BCL9
JMJD1C
PIAS2
SH3BP4
ARHGAP32
CRTC2
KIRREL1
LEMD3
LLGL1
MED15
NUP160
NUP50
PKP4
STIM2
TNRC6A
TOR1AIP1
ERBIN
FIP1L1
GPRC5A
LDB1
LSR
NFIC
PITX3
RBM14
RBM4
SPART
ARHGAP29
ARHGEF11
CPSF6
MT-CO2
RAD54L2
RPL27A
SF1
SLC30A6
SPG21
TCF20
ZDHHC5
HNRNPA0
PKP3
STXBP5
USP34
CHERP
CROCC
CRTC3
DTX2
ESS2
HPCAL1
KIAA0319L
RBM6
SHROOM3
PATJ
SEC16A
CCAR1
GSE1
NUP35
VGLL3
AHCTF1
BCL9L
EPN3
ESRP2
GPS2
NUP42
PCF11
RAVER2
SUGP2
TFAP2D
WDR33
ZNF703
CEP85
L3MBTL3
LAMTOR1
NCOA5
NDC1
PRR12
RBM27
SCAF8
USP6NL
ZBTB2
FUBP3
TMEM209
N4BP3
RBM12B
RBM33
RBM47
ZNF609
C15orf39
CCDC120
DCBLD1
R3HDM1
RPRD2
ETV3
FLYWCH2
RAVER1
TASOR
POM121C
MED12
CDKN1C
FGB
GLYAT
IRX2
ZEB1
CD27
CCR7
CEACAM5
ID2
LGALS3BP
LEPR
EPOR
VCL
ITPR3
VDAC1
BCL2L11
TWIST1
AURKC
RAD54B
PIAS4
HACD3
ACTA2
CBX5
PTK2
H4C16
NFKB2
SERPINE1
ISG15
FHIT
FLT3LG
SRP72
TLR4
S100A6
IBSP
IFI27
ZCCHC10
ARID1A
RNF8
SKIL
RAC1
DMPK
MAP3K5
SMAD4
GLB1
CCL2
FOXO3
HELLS
ABCB1
SELE
FOXM1
TAL1
NANOG
ERVK-7
ERVK-10
ERVK-8
ERVK-11
CHRNA3
CHRNA5
CREBBP
AIFM1
PLAT
CYBB
CSF1
PLAUR
CXCR4
IGFBP2
NKX3-1
CLDN18
CLDN15
CLDN23
TSPAN13
MDC1
CLPTM1
CSF1R
PIN1
FANCG
ALK
FN1
GATA4
GSTP1
DICER1
NF1
VDR
GJB1
IRF7
BSG
SERPINB2
CCN1
CXCL9
SUPT3H
GCH1
TAF1
HMGA2
RAD51C
SULT1E1
CDKN3
RBL1
SLX4IP
DMRT1
HNF4A
PAX6
TOP3A
SFTPA2
CAV1
DSP
GRN
DKK1
LAMC1
TRIM21
MARVELD2
SLX4
CAMK2A
CASK
EPHA4
DLG4
IRAK1
ROCK1
MALT1
MVK
PCK1
FES
MAP3K3
APPL1
PIK3C2B
ROCK2
RPS6KA5
SOCS1
BDKRB2
DCK
DTYMK
EIF2AK4
MAP3K2
PRKCSH
PRKD2
RAPGEF3
RPS6KA4
TNIK
ELP1
GAP43
PPP1R1B
AVPR1B
DLG2
GNE
LCP2
PAK5
PRKAR2B
PTPRG
STRADA
UGP2
BRSK2
CDK20
DUSP10
PRKAR2A
RYK
STK26
ANGPT4
CD7
CERK
COQ8B
DNAJC3
EDN2
NEK8
STK16
PI4K2B
BMP2K
CLK3
KSR2
SPA17
MAP4K3
WHR1
PPP1R17
SEPHS2
CDKL2
IP6K3
RPRD1A
FLT3
GJA1
DES
SH2D1A
APEX1
HBB
MCM6
SLC7A1
STEAP1
EHF
H3C1
OXTR
HNRNPK
PITX1
EIF2AK2
SPARC
TNFAIP3
ENO1
CCNB1
IL1R1
PTGS1
TCF7L2
EIF2S1
SLC7A11
UBC
ACP3
SUV39H1
CBX1
PTGES
TNFSF9
CD24
EZH2
ERCC6
CD274
BICD1
RAF1
XIAP
BIRC2
POLG
FANCL
IREB2
DNASE1
XRCC3
ERBB3
TYK2
STAT1
DDR2
MMP14
NFKBIA
ALOX5
C3
CTSK
DAPK1
DPP4
ITGA6
PTPN1
STAT5A
BUB1
EPCAM
FST
ITGAV
TNFRSF1B
DCN
GATA6
GPX4
KDM6A
MMP7
OGT
PARK7
SORD
ST3GAL5
EZR
PLOD1
SAT1
WNT10B
YWHAH
CCL11
EGR2
GJB2
LCN2
PANX1
PLOD2
SERPING1
SORT1
SOX9
CYC1
GREM1
INHBA
MAP2
OSMR
P4HA2
RASSF1
WNT2
CXCL1
FABP4
IGFBP4
MPI
CCL7
CD70
DSC3
IGFBP5
PODXL
POSTN
SELENBP1
STING1
THBS4
TNFRSF12A
TYROBP
ADAM8
BNIP3
CDX2
MACROH2A1
PRKRA
PTP4A1
TNFAIP6
SPRY1
SYNE1
ANKRD1
BST2
CXCR6
DUSP5
EIF4EBP2
GABARAPL1
H1-0
IFITM1
MSI1
MX1
RGS2
RSAD2
SERPINB7
CXCL3
MEST
OAS3
S100A7
TAF9
CCN4
IFIT1
MFAP4
CCL13
CXCL6
KIF15
ZFP36
CXCL14
GABPB1
HOXB2
IFITM2
CRLF3
IFI35
IFI6
ZNF354A
TNFAIP2
LARP4
THAP12
FAM118B
NFE2L2
GLA
ALB
ODC1
BIRC3
CNTN2
CD34
SELL
NSMCE2
FBP1
GGT1
DCTN1
ENO2
RBBP8
SLC7A5
EXO1
PCBP1
RFC4
LDHC
USP22
ZBTB18
LBX1
GRAMD4
NABP2
BAP1
ADIPOQ
ASNS
IL4
HYOU1
RICTOR
SPRY4
SNAI2
CCL21
IFT20
MYNN
LELP1
IKBKB
CXCR2
ABCA3
EIF4E
ITGA4
NR3C1
CDC25A
INS
LRP1
LRP2
ANXA2
CDH5
PDX1
ACTC1
CUBN
PPIA
VCAM1
ARRB1
ATF3
FOSL1
NT5C3A
TUBA1B
XRCC4
CHGA
NDUFA13
FANCM
PBK
TANK
WIF1
ACAA2
CD69
DNTT
DYNLL1
STEAP4
CREM
DLX2
RBBP5
TRIM22
H4C1
FAAP24
PFDN1
TIMM21
U2SURP
DDX51
PHF20L1
MC1R
HLA-DQA1
R3HCC1L
TESC
DNMT3A
HSPB1
STAT6
TLR3
APP
CREB1
CTH
ENTPD1
PIM1
CTLA4
BARD1
BRD4
CEBPA
FANCC
FOLH1
LIG4
P2RX7
COL4A3
DCX
FHL2
FXR1
MCM5
SKP2
AMFR
COL4A4
DLG1
EPRS1
HMBS
HLCS
NOD1
RNASEH1
SERPINB5
ELAC2
ETV4
KLB
PCGF2
ASPM
CKS2
ZNF217
NPAT
SLBP
GLYATL1
LCTL
SP100
FANCD2
GRIN2B
PIK3CD
CD19
LPL
SHH
ABCG2
APOE
COL2A1
CSNK1D
IL2RB
TNFRSF10B
ANGPT2
CAD
KAT2B
NCAM1
RXRA
TSHR
VLDLR
ATF2
KMT2A
LOX
NPHS1
PKLR
PLIN1
TNFRSF11B
UBE2I
WWOX
CHI3L1
COL4A2
EIF4EBP1
IDO1
LMNB1
TRAF3
UMPS
UNG
CTNND1
DHCR24
DPP6
F3
GSTO1
ILK
PRDM1
RAB11A
TGM1
XRCC1
ARL3
CRHR1
DOT1L
GABRG3
IL21
NR5A2
PNPT1
RPS6
SMAD7
TRIM24
TRIM28
TRRAP
USP1
CD2AP
D2HGDH
DCLRE1C
EMX2
THY1
BAMBI
BPTF
CTNND2
DUSP3
FAM20C
GCG
GDF11
GOLGA2
HAS2
HIP1
IFNB1
LAP3
MED1
MSLN
MYBPC1
NOP56
PTX3
RACK1
SEC63
STT3B
SYCP3
TAB1
U2AF1
AKAP9
ALCAM
CEP290
COL10A1
DKK2
EBF1
EYA4
GK2
OLIG2
PCM1
POLD3
POLR1D
SLC7A2
SPTBN2
SUV39H2
TAF4
TFF3
UBQLN2
DDAH2
NAB2
PA2G4
SLAMF1
UHRF1
VTCN1
ADAM28
ASF1B
BIK
EML4
EPB41L3
FUT4
LGI4
MCM8
MYOT
RAB8A
SFTPC
TAF2
TAF6
CENPA
DSE
EPG5
HOXA9
INSIG1
MED13
MED17
MLLT3
MUC16
NCBP1
NCBP2
NR6A1
PACRG
PRPF6
RECQL5
TBC1D24
USH2A
AAGAB
ACVR1C
GFPT2
IL32
IRX1
MIA2
OVGP1
SACS
SBF2
SS18
STAM2
[truncated: 868 more rows]
