# Supplementary material for: Prognostic stratification in hepatocellular carcinoma using a telomerase-related lncRNA signature derived from TCGA database
Source: PLoS One. 2026 Mar 6;21(3):e0339415. doi: 10.1371/journal.pone.0339415 (PMC12965591; doi:10.1371/journal.pone.0339415)
Supplement: S2 Table — (XLSX) [file pone.0339415.s010.xlsx]

## Sheet: Sheet1
S2 Table. The primer sequence required for the experiment.
Primer	Sequence (5′-3′)
AL512598.1-F	GAAAGATTACACCCGATT
AL512598.1-R	AACCTGGAACAATTACAA
CYTOR-F	CATCTGCTGCTAATGGAT
CYTOR-R	TCGGTGTCTGTCATATTC
AC026356.1-F	TGGTAGTGATAATGAGTTG
AC026356.1-R	TATCCGAGTTAGGTATCC
MIR210HG-F	GGTGAAACCTCGTCTCTA
MIR210HG-R	CCTCAGCCTTCCAAGTAG
GAPDH-F	GGAGCGAGATCCCTCCAAAAT
GAPDH-R	GGCTGTTGTCATACTTCTCATGG
