# Supplementary material for: Prognostic stratification in hepatocellular carcinoma using a telomerase-related lncRNA signature derived from TCGA database
Source: PLoS One. 2026 Mar 6;21(3):e0339415. doi: 10.1371/journal.pone.0339415 (PMC12965591; doi:10.1371/journal.pone.0339415)
Supplement: S3 Table — (XLSX) [file pone.0339415.s011.xlsx]

## Sheet: corResult
S3 Table. Results of pearson’s correlation analysis.
Telomerase	lncRNA	correlation	P-value
CCNB1	ZNF436-AS1	0.413350892379311	7.23566420941233e-17
KIF20A	ZNF436-AS1	0.417105644019398	3.55883458596783e-17
CDC20	MIR155HG	0.40804450220814	1.94289645465907e-16
UBE2C	MIR155HG	0.426731167036253	5.53915014214009e-18
CEP55	MIR155HG	0.416336751872752	4.11841046190596e-17
BUB1	OCIAD1-AS1	0.414175087653104	6.19674462025934e-17
CENPF	OCIAD1-AS1	0.419472189320711	2.26506008561616e-17
CEP55	OCIAD1-AS1	0.449312085442632	5.54498072031019e-20
CENPE	OCIAD1-AS1	0.403359823516188	4.57999591345257e-16
CDK1	AL133477.1	0.418979525513055	2.48918943308813e-17
CDC20	AL133477.1	0.431256153907915	2.2627538321044e-18
CCNB1	AL133477.1	0.442731276581346	2.19845900347289e-19
KIF20A	AL133477.1	0.403849359973683	4.19008243429689e-16
UBE2C	AL133477.1	0.475850244693469	1.56889508530316e-22
BIRC5	AL133477.1	0.433794302453915	1.3613857973591e-18
MAD2L1	AL133477.1	0.443405631537748	1.91166910183897e-19
CENPA	AL133477.1	0.429098161816833	3.47367623674602e-18
CDC20	AC093484.4	0.403219364831777	4.69829976419518e-16
CCNB1	AC093484.4	0.411333957315066	1.05542516686215e-16
UBE2C	AC093484.4	0.471256267629784	4.49556696799106e-22
CEP55	AC093484.4	0.41307668566721	7.61785467477719e-17
CENPF	AL157392.3	0.461900971751799	3.6539005499402e-21
BUB1B	LINC01355	0.440214540538779	3.69390587072669e-19
CENPF	LINC01355	0.422125128957902	1.35911522476729e-17
CENPE	LINC01355	0.435294652815232	1.00617126271166e-18
CCNB1	CAPN10-DT	0.404873396215624	3.47681933643598e-16
BUB1B	CAPN10-DT	0.418178940053572	2.90071257560952e-17
KIF20A	CAPN10-DT	0.446198545429196	1.06794849790145e-19
BUB1	CAPN10-DT	0.43372523318304	1.38041732998352e-18
CENPF	CAPN10-DT	0.480310945035239	5.55926099904348e-23
PLK1	CAPN10-DT	0.411432585222917	1.03618206597314e-16
MAD2L1	CAPN10-DT	0.435723351003574	9.22640845618843e-19
CCNA2	AC025254.1	0.407974637861716	1.96809829508927e-16
BUB1B	Z68871.1	0.518242364307891	4.30827277261593e-27
BUB1	Z68871.1	0.447387199761631	8.32193319340156e-20
TOP2A	Z68871.1	0.52401215363421	9.17695162281209e-28
CENPF	Z68871.1	0.526221241878578	5.03662534769382e-28
MAD2L1	Z68871.1	0.418475084473835	2.74123373520973e-17
CENPE	Z68871.1	0.466415766584839	1.33999346833987e-21
CDK1	GIHCG	0.433410328358114	1.47055600241161e-18
CDC20	GIHCG	0.533918138159789	6.01467852301355e-29
CCNB1	GIHCG	0.510533216724668	3.24990355356349e-26
BUB1B	GIHCG	0.459113772336855	6.73746784549961e-21
KIF20A	GIHCG	0.491828271991762	3.553470372824e-24
BUB1	GIHCG	0.531323901183762	1.23859368078064e-28
TOP2A	GIHCG	0.439063612021872	4.67655303351602e-19
PLK1	GIHCG	0.512440354334378	1.9808380588293e-26
UBE2C	GIHCG	0.478186199530893	9.12980901348119e-23
BIRC5	GIHCG	0.53282907499269	8.15156614289317e-29
MAD2L1	GIHCG	0.524379993653288	8.30700887785824e-28
CEP55	GIHCG	0.414040295944735	6.35601898100254e-17
CENPE	GIHCG	0.407173636243094	2.28099704072847e-16
CENPA	GIHCG	0.534293162495946	5.41547662320166e-29
CENPA	LINC00623	0.417876646315066	3.07289886287821e-17
CDK1	AC083799.1	0.462894917053141	2.933596590967e-21
CDC20	AC083799.1	0.425803459858595	6.64410734047016e-18
CCNB1	AC083799.1	0.416158336125838	4.2601308121443e-17
BUB1B	AC083799.1	0.447270310242701	8.52895052977627e-20
KIF20A	AC083799.1	0.465203457837535	1.756789321512e-21
BUB1	AC083799.1	0.476744002672917	1.27597784287705e-22
TOP2A	AC083799.1	0.407165746770403	2.28430979234976e-16
CENPF	AC083799.1	0.501220760040664	3.4881706443215e-25
PLK1	AC083799.1	0.42534587442915	7.26624562057303e-18
CEP55	AC083799.1	0.45059953335527	4.22027631591849e-20
CENPE	AC083799.1	0.416897258181017	3.70264886326105e-17
CENPA	AC083799.1	0.432195540644976	1.87580278373652e-18
BUB1B	PRDX6-AS1	0.415750262972482	4.60252995167052e-17
BUB1	PRDX6-AS1	0.42706537778589	5.18711244522593e-18
CENPE	PRDX6-AS1	0.440728935849308	3.323343311135e-19
BIRC5	AC087741.2	0.449487915586207	5.34241651939927e-20
CDK1	AC020915.2	0.472340382426246	3.51167971825752e-22
CDC20	AC020915.2	0.466890783655822	1.20472821587277e-21
CCNB1	AC020915.2	0.495017206290109	1.62886377400486e-24
BUB1B	AC020915.2	0.41795379736823	3.02802235266309e-17
KIF20A	AC020915.2	0.488612000592584	7.74009347069921e-24
BUB1	AC020915.2	0.471271742356002	4.47977275637582e-22
CENPF	AC020915.2	0.50671952691773	8.66581623217339e-26
PLK1	AC020915.2	0.497288865945896	9.29789814700444e-25
UBE2C	AC020915.2	0.492972334555943	2.68859054591446e-24
BIRC5	AC020915.2	0.534925763649963	4.5355408546264e-29
CEP55	AC020915.2	0.482710783017258	3.16128521720886e-23
CENPA	AC020915.2	0.460326407135666	5.16630088101667e-21
CCNB1	SNHG26	0.471630139267941	4.12889893496985e-22
KIF20A	SNHG26	0.448909224578431	6.03803594697901e-20
UBE2C	SNHG26	0.413948148834118	6.46721010304456e-17
CDK1	AC004241.3	0.420022424846349	2.03813638636726e-17
CDC20	AC004241.3	0.630098060052563	8.93481576387398e-43
CCNB1	AC004241.3	0.593998304518244	4.891112011415e-37
BUB1B	AC004241.3	0.424952617117308	7.84641739220848e-18
KIF20A	AC004241.3	0.498375890286401	7.0993876898188e-25
BUB1	AC004241.3	0.442531134506446	2.29144392122156e-19
PLK1	AC004241.3	0.529339156820878	2.14347304793816e-28
UBE2C	AC004241.3	0.600801708841896	4.60775094945507e-38
BIRC5	AC004241.3	0.506131500010494	1.00695230325502e-25
MAD2L1	AC004241.3	0.431703103522783	2.06974041988284e-18
CEP55	AC004241.3	0.502070784289505	2.81722331200409e-25
CENPA	AC004241.3	0.527183450448343	3.87302006403154e-28
CDK1	AP002449.1	0.468581778026633	8.23736856431887e-22
BUB1B	AP002449.1	0.466336066459435	1.36411035750733e-21
BUB1	AP002449.1	0.408171477474816	1.89790193159854e-16
TOP2A	AP002449.1	0.512715263545811	1.84392105885914e-26
CENPF	AP002449.1	0.522214763739387	1.49036856187461e-27
MAD2L1	AP002449.1	0.427921892588104	4.38224296554676e-18
CEP55	AP002449.1	0.419775035272471	2.13725594042547e-17
CENPE	AP002449.1	0.474661224090762	2.06341776752719e-22
CDK1	FOXD2-AS1	0.451249389747045	3.6754060691529e-20
CDC20	FOXD2-AS1	0.498844289061292	6.31837816568275e-25
CCNB1	FOXD2-AS1	0.412904065770883	7.86855055617255e-17
BUB1B	FOXD2-AS1	0.460440907106842	5.03810715293629e-21
KIF20A	FOXD2-AS1	0.459714914338403	5.90728385689487e-21
BUB1	FOXD2-AS1	0.468780408648458	7.8765292350134e-22
TOP2A	FOXD2-AS1	0.459591237584622	6.06940943357101e-21
CENPF	FOXD2-AS1	0.44585475109754	1.14763122820646e-19
PLK1	FOXD2-AS1	0.485972526519928	1.45730203424492e-23
BIRC5	FOXD2-AS1	0.481460985929185	4.24401339951636e-23
MAD2L1	FOXD2-AS1	0.462602050625618	3.12989351009425e-21
CEP55	FOXD2-AS1	0.451790387001168	3.27512865460809e-20
CENPE	FOXD2-AS1	0.502132939943896	2.77349289931725e-25
CENPA	FOXD2-AS1	0.504330136991039	1.59204799372397e-25
CDC20	ZBTB11-AS1	0.405218097402501	3.26467702835868e-16
CCNB1	ZBTB11-AS1	0.430621497482263	2.5675694822489e-18
BUB1B	ZBTB11-AS1	0.40131425279353	6.63206515007785e-16
KIF20A	ZBTB11-AS1	0.433884384930894	1.33695156204974e-18
BUB1	ZBTB11-AS1	0.433262328719569	1.5148953413269e-18
MAD2L1	ZBTB11-AS1	0.419824031720454	2.11725594951366e-17
CDK1	C6orf223	0.401565281510104	6.33836578569512e-16
TOP2A	C6orf223	0.40246230214754	5.3894879105171e-16
BUB1B	ADNP-AS1	0.44666088951922	9.69316895932077e-20
KIF20A	ADNP-AS1	0.455627212542503	1.43715770673172e-20
BUB1	ADNP-AS1	0.409308946392937	1.53788050649513e-16
PLK1	ADNP-AS1	0.402646248683891	5.21289021229153e-16
MAD2L1	ADNP-AS1	0.469744510183803	6.33478049989928e-22
CENPE	ADNP-AS1	0.403259137994177	4.66449904541725e-16
UBE2C	AC008556.1	0.459572736476401	6.09403608071289e-21
CCNB1	SUGT1-DT	0.406030189123487	2.81383898617485e-16
KIF20A	SUGT1-DT	0.413146741576572	7.51836547798933e-17
CENPF	SUGT1-DT	0.402585372663132	5.27069609490051e-16
PLK1	SUGT1-DT	0.400932126491424	7.10495928677142e-16
UBE2C	SUGT1-DT	0.460756493956242	4.70077497334235e-21
MAD2L1	SUGT1-DT	0.440949704523381	3.17575729024973e-19
CDK1	AC073842.2	0.478273178658001	8.94688134078284e-23
BUB1B	AC073842.2	0.522678688462333	1.3153974738427e-27
KIF20A	AC073842.2	0.45160262564268	3.40893288535166e-20
BUB1	AC073842.2	0.473407779484845	2.75122212482253e-22
TOP2A	AC073842.2	0.491980216616189	3.42445712004308e-24
CENPF	AC073842.2	0.556994343400413	7.3365905907472e-32
PLK1	AC073842.2	0.421203787852252	1.62373731547026e-17
MAD2L1	AC073842.2	0.410847351214215	1.15562339301893e-16
CEP55	AC073842.2	0.410562915014823	1.21845814629264e-16
CENPE	AC073842.2	0.514422727979456	1.18006138554487e-26
BUB1B	MIR600HG	0.46505072880555	1.81762420454479e-21
KIF20A	MIR600HG	0.429517517165872	3.19682804427793e-18
TOP2A	MIR600HG	0.408742784556926	1.70779264456687e-16
CENPF	MIR600HG	0.492773805991676	2.82212753070885e-24
UBE2C	MIR600HG	0.417056325935101	3.59236682564711e-17
BUB1	EIF2AK3-DT	0.412762992196141	8.07943371921529e-17
CDK1	AL606489.1	0.575282343296143	2.45189046151184e-34
CDC20	AL606489.1	0.433724226420561	1.38069666189832e-18
BUB1B	AL606489.1	0.581630580539609	3.11296542211997e-35
KIF20A	AL606489.1	0.492596382368852	2.94699236737433e-24
BUB1	AL606489.1	0.61880322149705	6.71155038343614e-41
TOP2A	AL606489.1	0.667859843494029	1.19595670429966e-49
CENPF	AL606489.1	0.666602644403522	2.10278068234336e-49
PLK1	AL606489.1	0.485584026882426	1.59880895809315e-23
MAD2L1	AL606489.1	0.528760746250365	2.51326178271839e-28
CEP55	AL606489.1	0.403718776250437	4.29078424708639e-16
CENPE	AL606489.1	0.579634088687725	5.98658150538112e-35
CENPA	AL606489.1	0.404426480548288	3.772112052272e-16
BUB1B	LINC00667	0.4029343184853	4.94767856314067e-16
TOP2A	LINC00667	0.423322177947985	1.07776126453147e-17
CENPE	LINC00667	0.41881205979616	2.57022945174666e-17
BUB1B	OIP5-AS1	0.459169723297587	6.65558283963778e-21
CDK1	AL050341.2	0.446210954127951	1.06517669145859e-19
CDC20	AL050341.2	0.50552067442262	1.17652860300668e-25
CCNB1	AL050341.2	0.413635942908621	6.85832959611096e-17
BUB1B	AL050341.2	0.507114538879309	7.8332174255375e-26
KIF20A	AL050341.2	0.487796392408283	9.41707764593569e-24
BUB1	AL050341.2	0.532591095788792	8.71019528596258e-29
TOP2A	AL050341.2	0.459926839125896	5.63933534974299e-21
CENPF	AL050341.2	0.516321754931289	7.16194828089945e-27
PLK1	AL050341.2	0.458529063767423	7.65484089405563e-21
MAD2L1	AL050341.2	0.54087086597292	8.4124495715063e-30
CENPE	AL050341.2	0.482500871759709	3.32188191033804e-23
CENPA	AL050341.2	0.415626372046907	4.71173151796932e-17
CDK1	CHROMR	0.419422287001761	2.28682804095149e-17
CCNB1	CHROMR	0.401280246604199	6.67286513483447e-16
BUB1B	CHROMR	0.49186466897965	3.52213637381625e-24
KIF20A	CHROMR	0.471060684024692	4.6999818670427e-22
BUB1	CHROMR	0.550461421900195	5.16908651269611e-31
TOP2A	CHROMR	0.434639401784178	1.14841570842739e-18
CENPF	CHROMR	0.412043068491775	9.24512092804746e-17
PLK1	CHROMR	0.472988263378226	3.02849346718553e-22
MAD2L1	CHROMR	0.491269732045103	4.07026805841767e-24
CEP55	CHROMR	0.488450398530018	8.04710469835167e-24
CENPE	CHROMR	0.51823023774577	4.32216412926485e-27
CENPA	CHROMR	0.492058116426243	3.36011696896279e-24
MAD2L1	AL354892.2	0.403193317985682	4.72056548757994e-16
CEP55	SNHG18	0.414802478717047	5.50551515013137e-17
BUB1B	AC092910.3	0.458389362315594	7.89162182236744e-21
KIF20A	AC092910.3	0.453117954108412	2.46583743997072e-20
BUB1	AC092910.3	0.457893517817789	8.79174325438381e-21
CENPF	AC092910.3	0.509032589893829	4.78751954784809e-26
PLK1	AC092910.3	0.402851800719618	5.02226465273954e-16
MAD2L1	AC092910.3	0.475699611348035	1.62440571641608e-22
CENPE	AC092910.3	0.43120925772844	2.28400383816782e-18
CDC20	AL355999.1	0.429181642909557	3.41674737303262e-18
CCNB1	AL355999.1	0.434603792507894	1.15668847651617e-18
KIF20A	AL355999.1	0.414211832047936	6.1540105688102e-17
CENPF	AL355999.1	0.456038258021951	1.31495913056428e-20
UBE2C	AL355999.1	0.409746400547609	1.41806898997082e-16
BIRC5	AL513550.1	0.414129313471613	6.25038829298246e-17
BUB1B	NORAD	0.42237197734552	1.29573563122989e-17
TOP2A	NORAD	0.414919563690503	5.38517810655877e-17
CENPF	NORAD	0.411524491223076	1.01856081996474e-16
BUB1	AL662791.1	0.42233052637419	1.30617163464062e-17
CENPF	AL662791.1	0.421482467177597	1.53876388761574e-17
CDC20	AC002398.1	0.472860943531119	3.11796475752599e-22
CCNB1	AC002398.1	0.497220420546637	9.45688464212522e-25
UBE2C	AC002398.1	0.594171529294267	4.60880581154299e-37
MAD2L1	AC002398.1	0.409519349143647	1.4790631824961e-16
CENPA	AC002398.1	0.439906751742369	3.93476848427177e-19
UBE2C	AL096701.4	0.421269065859295	1.60342869870336e-17
UBE2C	MAILR	0.405467614143862	3.11909518981583e-16
CENPF	LINC01278	0.452273919546885	2.95389462113573e-20
MAD2L1	AL162573.1	0.429998001673841	2.90622723466707e-18
CDK1	AL355488.1	0.45207548520913	3.08178659565735e-20
CDC20	AL355488.1	0.418308720278622	2.8297318606666e-17
BUB1B	AL355488.1	0.505884276316811	1.07246449068356e-25
KIF20A	AL355488.1	0.465097944072981	1.79859911924529e-21
BUB1	AL355488.1	0.482678549191273	3.18543919317711e-23
TOP2A	AL355488.1	0.476341680183309	1.40047957551339e-22
CENPF	AL355488.1	0.555997531388562	9.91023165725073e-32
PLK1	AL355488.1	0.434116937203901	1.27584978048415e-18
UBE2C	AL355488.1	0.42009762272039	2.00891288716026e-17
MAD2L1	AL355488.1	0.512454777274795	1.97341162788963e-26
CEP55	AL355488.1	0.424386513655051	8.76232449263643e-18
CENPE	AL355488.1	0.524461435349095	8.1257026548227e-28
CENPA	AL355488.1	0.460875451840891	4.57948016699037e-21
CEP55	LINC01011	0.415937924658283	4.44183769316883e-17
CCNB1	AC102953.2	0.409992371969816	1.35477832341107e-16
BUB1B	AC102953.2	0.484000209142601	2.32993166303897e-23
KIF20A	AC102953.2	0.500286433836434	4.40835141029809e-25
BUB1	AC102953.2	0.472314234559715	3.53269905440514e-22
TOP2A	AC102953.2	0.41158626651047	1.00688230357474e-16
CENPF	AC102953.2	0.452650819441362	2.72520461610847e-20
PLK1	AC102953.2	0.515922758659092	7.95628945604243e-27
BIRC5	AC102953.2	0.425580040577419	6.94103527907149e-18
MAD2L1	AC102953.2	0.443274394763435	1.96443331391597e-19
CEP55	AC102953.2	0.484429307623345	2.1043503755343e-23
CENPE	AC102953.2	0.453738566142295	2.15851887507459e-20
CENPA	AC102953.2	0.481304983564995	4.40257030313887e-23
BUB1B	TBC1D8-AS1	0.409413105739961	1.50848163842649e-16
BUB1	TBC1D8-AS1	0.434883516673614	1.09324896644969e-18
CCNB1	SBNO1-AS1	0.403281391712859	4.64569124917322e-16
MAD2L1	EIF3J-DT	0.40828292489856	1.8592539748162e-16
TOP2A	AC025171.1	0.462290577726972	3.352865561447e-21
UBE2C	AL354760.1	0.503093140879313	2.17716264581819e-25
MAD2L1	AC018645.3	0.405769761620643	2.95131732281964e-16
CCNB1	AC104118.1	0.439341675400548	4.41786175265229e-19
UBE2C	AC104118.1	0.407637309162673	2.09436880319712e-16
CDK1	AC026401.3	0.579567602902899	6.1179094337951e-35
CDC20	AC026401.3	0.666410696187268	2.29143309762759e-49
CCNB1	AC026401.3	0.657946509667762	9.51223506927773e-48
BUB1B	AC026401.3	0.554111214723779	1.74584202544927e-31
KIF20A	AC026401.3	0.671000945279246	2.88481084959571e-50
BUB1	AC026401.3	0.648954986257951	4.37421026315124e-46
TOP2A	AC026401.3	0.52425484555826	8.59343071412791e-28
CENPF	AC026401.3	0.552568691097558	2.76659446880556e-31
PLK1	AC026401.3	0.72826766394159	5.00030201538116e-63
UBE2C	AC026401.3	0.643988697067026	3.4302120359585e-45
BIRC5	AC026401.3	0.758249468396265	4.23668083048877e-71
MAD2L1	AC026401.3	0.567573514580554	2.83153634627369e-33
CEP55	AC026401.3	0.657036660367371	1.40966996057389e-47
CENPE	AC026401.3	0.567751361896347	2.67807718241921e-33
CENPA	AC026401.3	0.731733808730832	6.6340471123449e-64
CENPF	AC006213.4	0.402500743084576	5.35210399924981e-16
BIRC5	AP002360.1	0.40473823117771	3.56364839006023e-16
CDK1	AC009779.2	0.452489774173557	2.82070581803634e-20
CDC20	AC009779.2	0.411498826439849	1.02345172526189e-16
BUB1	AC009779.2	0.442225735302578	2.44083714925263e-19
TOP2A	AC009779.2	0.463568041189986	2.52723471854564e-21
CENPF	AC009779.2	0.421298964932631	1.59421035951784e-17
PLK1	AC009779.2	0.411402588568419	1.04199790133926e-16
MAD2L1	AC009779.2	0.426661524986694	5.61541110596973e-18
CENPE	AC009779.2	0.419259031035353	2.35948826949538e-17
CENPA	AC009779.2	0.434161675683264	1.26441408491094e-18
CENPF	AC127502.2	0.410054458049062	1.33924659659957e-16
CDK1	LINC00622	0.423724294150316	9.96767050482158e-18
KIF20A	LINC00622	0.408432332590171	1.80865213804371e-16
CENPF	LINC00622	0.459132403560312	6.71009119468845e-21
CEP55	LINC00622	0.468900292591039	7.66632942526062e-22
CENPE	LINC00622	0.405454017842859	3.12686118523405e-16
CENPA	LINC00622	0.408598498637333	1.75396193587689e-16
CDK1	AC022007.1	0.552206350323254	3.08149316639853e-31
CDC20	AC022007.1	0.589079249801537	2.60687116582657e-36
CCNB1	AC022007.1	0.629321289493769	1.20938612315551e-42
BUB1B	AC022007.1	0.635630714429483	1.00855792360379e-43
KIF20A	AC022007.1	0.66376779053111	7.43113909275659e-49
BUB1	AC022007.1	0.708332240132889	3.10953888875144e-58
TOP2A	AC022007.1	0.517712169784687	4.95879962496372e-27
CENPF	AC022007.1	0.590098394614741	1.84747322353107e-36
PLK1	AC022007.1	0.639133864714181	2.47617809911284e-44
UBE2C	AC022007.1	0.531664247096204	1.127004676494e-28
BIRC5	AC022007.1	0.63983952222922	1.86192927207525e-44
MAD2L1	AC022007.1	0.618735356623806	6.88435312403937e-41
CEP55	AC022007.1	0.606114362288523	7.00026613572896e-39
CENPE	AC022007.1	0.603378214130685	1.85573065317207e-38
CENPA	AC022007.1	0.642566102595689	6.14442566364206e-45
CDC20	AC245297.3	0.416510343382164	3.98497144779566e-17
BUB1B	AC245297.3	0.442757893167177	2.18637623781945e-19
MAD2L1	AC245297.3	0.421109039308073	1.65366494826929e-17
TOP2A	PLBD1-AS1	0.426913983916359	5.34376921463504e-18
CENPA	PLBD1-AS1	0.459416359051656	6.30615862944751e-21
CDC20	LINC01943	0.427515191090621	4.74781805908261e-18
CCNB1	LINC01943	0.405741349775899	2.96670890337415e-16
PLK1	LINC01943	0.414162085248775	6.2119362419491e-17
UBE2C	LINC01943	0.420111226652853	2.00367026885669e-17
CEP55	LINC01943	0.431059888182533	2.35300389996703e-18
CENPA	LINC01943	0.442029661614948	2.54176080986552e-19
CENPF	LINC01176	0.400190952467458	8.11840759917353e-16
UBE2C	AC156455.1	0.448721053315764	6.28288452594127e-20
CDC20	SNHG17	0.465563493385666	1.6212063217115e-21
CCNB1	SNHG17	0.492635841464939	2.91875943891997e-24
KIF20A	SNHG17	0.419198139891762	2.38716589632056e-17
PLK1	SNHG17	0.404559549487646	3.68170579659659e-16
UBE2C	SNHG17	0.581003223874428	3.82496668841488e-35
BIRC5	ZNF232-AS1	0.405451111352584	3.12852378799278e-16
BUB1B	ALMS1-IT1	0.494719588909302	1.75247517861473e-24
KIF20A	ALMS1-IT1	0.434359810130034	1.2149686623269e-18
BUB1	ALMS1-IT1	0.490424517958877	4.99636972184021e-24
PLK1	ALMS1-IT1	0.464763613519908	1.9376584960522e-21
BIRC5	ALMS1-IT1	0.421253014335609	1.6083992169344e-17
MAD2L1	ALMS1-IT1	0.430620214059162	2.56822505270048e-18
CENPE	ALMS1-IT1	0.44207444886668	2.51835195021837e-19
CCNB1	LINC01116	0.416084618263391	4.32007576251087e-17
KIF20A	LINC01116	0.442281021267069	2.41310000300539e-19
BUB1	LINC01116	0.429196644207933	3.40661511401132e-18
PLK1	LINC01116	0.488487070864791	7.97639791238776e-24
BIRC5	LINC01116	0.624914157111631	6.6301927476292e-42
CEP55	LINC01116	0.637230988008007	5.3218577471299e-44
CENPA	LINC01116	0.501657154236238	3.12607675164881e-25
CDK1	AL139287.1	0.421083248540714	1.66190474481234e-17
BUB1B	AL139287.1	0.427557024159756	4.70887296408687e-18
TOP2A	AL139287.1	0.4377648276539	6.09619634039167e-19
CENPF	AL139287.1	0.47976679151532	6.31446205925512e-23
CENPE	AL139287.1	0.446112856334766	1.08728412924435e-19
CDK1	SNHG1	0.459885020904318	5.69124268901736e-21
CDC20	SNHG1	0.472862935514021	3.11654507296372e-22
CCNB1	SNHG1	0.560756591724293	2.33682629279786e-32
BUB1B	SNHG1	0.470482750218092	5.35905595462034e-22
KIF20A	SNHG1	0.525886349203057	5.5177589133439e-28
BUB1	SNHG1	0.450546018624146	4.26853653004458e-20
CENPF	SNHG1	0.514517903776645	1.15097972550295e-26
PLK1	SNHG1	0.462622940061808	3.11547359266819e-21
UBE2C	SNHG1	0.587470333672171	4.47841062118187e-36
MAD2L1	SNHG1	0.487566044887119	9.95242467412141e-24
CEP55	SNHG1	0.427868732899054	4.42840667114474e-18
CENPE	SNHG1	0.451942673026039	3.17041441190629e-20
CENPA	SNHG1	0.451070949792396	3.81770981157975e-20
BUB1B	AF129075.3	0.478803723617203	7.90680415312116e-23
TOP2A	AF129075.3	0.451598062743425	3.41225063973804e-20
CENPF	AF129075.3	0.468558177974753	8.28130940335492e-22
CENPE	AF129075.3	0.479933730414537	6.07261380924873e-23
CDC20	PICSAR	0.448374398844693	6.75980484826555e-20
UBE2C	PICSAR	0.442988594227184	2.08434928516191e-19
CEP55	PICSAR	0.400970990247414	7.05539125991695e-16
CENPF	AC096586.2	0.403904337885497	4.14838256043432e-16
CCNA2	AC068631.1	0.442866349506705	2.13781384006935e-19
CDK1	AC084357.2	0.448378155928748	6.75444968056414e-20
CDC20	AC084357.2	0.503127766874236	2.15820811853232e-25
CCNB1	AC084357.2	0.465971094370387	1.48012625859556e-21
BUB1B	AC084357.2	0.441579425018178	2.78930707436989e-19
KIF20A	AC084357.2	0.446035405729971	1.10505697149252e-19
BUB1	AC084357.2	0.452265130449372	2.95944698497284e-20
CENPF	AC084357.2	0.430109285377437	2.84271943402877e-18
PLK1	AC084357.2	0.470530669877221	5.30111073069842e-22
UBE2C	AC084357.2	0.460673664604429	4.78709482963448e-21
BIRC5	AC084357.2	0.473829674842972	2.49764193516603e-22
CEP55	AC084357.2	0.461533137517815	3.9624773619998e-21
CENPE	AC084357.2	0.46543564927248	1.66812641839357e-21
CENPA	AC084357.2	0.489141133435312	6.81348419579166e-24
CENPF	AC079907.1	0.407430618964368	2.17563269549657e-16
CDK1	BACE1-AS	0.468554481044944	8.2882135950017e-22
CDC20	BACE1-AS	0.434146531391045	1.26827381620218e-18
CCNB1	BACE1-AS	0.482370636750929	3.42553712165142e-23
BUB1B	BACE1-AS	0.510444905908615	3.32502085697791e-26
KIF20A	BACE1-AS	0.552773392970591	2.60298713651657e-31
BUB1	BACE1-AS	0.495258011250857	1.53517869306223e-24
TOP2A	BACE1-AS	0.460672231010386	4.78860249910909e-21
CENPF	BACE1-AS	0.567401957595633	2.98779912008594e-33
PLK1	BACE1-AS	0.486369879580248	1.32535498166243e-23
UBE2C	BACE1-AS	0.476620481261315	1.31299415068531e-22
MAD2L1	BACE1-AS	0.485496968292174	1.63233183158516e-23
CEP55	BACE1-AS	0.435551344361069	9.55302881255533e-19
CENPE	BACE1-AS	0.523340561796014	1.1003578078867e-27
CENPA	BACE1-AS	0.445005421969341	1.37043183507227e-19
BUB1B	AC007406.4	0.485273453642628	1.72160607242854e-23
KIF20A	AC007406.4	0.437670992526134	6.21381035123569e-19
BUB1	AC007406.4	0.441705325515717	2.71779045593573e-19
TOP2A	AC007406.4	0.465012642688271	1.83311511587311e-21
CENPF	AC007406.4	0.511918633234142	2.26884787754582e-26
MAD2L1	AC007406.4	0.468172321237112	9.0333761919637e-22
CENPE	AC007406.4	0.460804366940893	4.65158565806466e-21
CENPF	AL590705.3	0.411868856371272	9.55114223471519e-17
BUB1	PCBP1-AS1	0.401470113417351	6.44817716258452e-16
CENPF	PCBP1-AS1	0.418196270032323	2.89113404307371e-17
MAD2L1	PCBP1-AS1	0.417382625004423	3.37614585581391e-17
CENPE	PCBP1-AS1	0.449093038980765	5.80793411697604e-20
BUB1B	AL928654.1	0.405567112657279	3.06283657964176e-16
BUB1	AL928654.1	0.407570071987216	2.12047170879838e-16
TOP2A	AL928654.1	0.443038526825594	2.06289139556e-19
MAD2L1	AL928654.1	0.485693501645346	1.55761680851486e-23
CENPE	AL928654.1	0.411554245179403	1.01291937217908e-16
BUB1B	LINC00648	0.447757662095323	7.6979638271628e-20
BUB1	LINC00648	0.400269211741717	8.00503339799148e-16
MAD2L1	LINC00648	0.44342356938232	1.90456633870728e-19
CENPF	AC023494.1	0.408005135335249	1.95705785457088e-16
KIF20A	MACORIS	0.40286286454708	5.01220059710465e-16
PLK1	MACORIS	0.445292965184708	1.29060800167793e-19
BIRC5	MACORIS	0.522268426938053	1.46900836796696e-27
CEP55	MACORIS	0.577659809741759	1.13791471343969e-34
CENPA	MACORIS	0.462788695013158	3.00334976928623e-21
CDC20	AC138207.5	0.450916629895354	3.94514230685444e-20
CCNB1	AC138207.5	0.445645397726329	1.19899099411953e-19
PLK1	AC138207.5	0.466545767565632	1.30155425473228e-21
UBE2C	AC138207.5	0.445408000872025	1.25997092996318e-19
BIRC5	AC138207.5	0.408619086411249	1.7472999748543e-16
CEP55	AC138207.5	0.542527179391644	5.22955717932949e-30
CENPE	AC138207.5	0.401434928871789	6.48924637572256e-16
CENPA	AC138207.5	0.499629961452745	5.19433865678857e-25
BUB1B	CTBP1-DT	0.470005610858862	5.97116723015574e-22
BUB1	CTBP1-DT	0.458655113867886	7.44721123089619e-21
TOP2A	CTBP1-DT	0.495687179517195	1.38120837645096e-24
CENPF	CTBP1-DT	0.502612979730844	2.45757725023427e-25
MAD2L1	CTBP1-DT	0.460169592816958	5.34709683127231e-21
CENPE	CTBP1-DT	0.437227269568173	6.80091366731905e-19
CDK1	AL592148.3	0.531858620569629	1.06779465711064e-28
CDC20	AL592148.3	0.60464887438424	1.18140381863641e-38
CCNB1	AL592148.3	0.543514443604369	3.93421312445249e-30
BUB1B	AL592148.3	0.512697447282815	1.85250391292087e-26
KIF20A	AL592148.3	0.536634314740143	2.8043391230992e-29
BUB1	AL592148.3	0.498226146725097	7.36861326407009e-25
TOP2A	AL592148.3	0.429383957968337	3.28255919635747e-18
CENPF	AL592148.3	0.593637808329937	5.53464266189848e-37
PLK1	AL592148.3	0.567420041360469	2.9709333509592e-33
UBE2C	AL592148.3	0.620980997703026	2.95872334813437e-41
MAD2L1	AL592148.3	0.469181849958404	7.19415030738836e-22
CEP55	AL592148.3	0.592493124469371	8.18650902252142e-37
CENPE	AL592148.3	0.485168736520159	1.76507115743066e-23
CENPA	AL592148.3	0.581032529346412	3.78837851829693e-35
CDC20	AC099778.1	0.476087740269502	1.48515027660749e-22
CCNB1	AC099778.1	0.431459173852604	2.17298040897349e-18
KIF20A	AC099778.1	0.417800043534127	3.11810276988388e-17
BUB1	AC099778.1	0.435744091627871	9.18777430272305e-19
PLK1	AC099778.1	0.428491837139693	3.91608888745192e-18
UBE2C	AC099778.1	0.477148693742577	1.16176291281288e-22
BIRC5	AC099778.1	0.441431284461046	2.87583082240438e-19
MAD2L1	AC099778.1	0.424138665327706	9.19566705457514e-18
CENPA	AC099778.1	0.459724026608413	5.89550890617063e-21
BUB1B	LENG8-AS1	0.460917651504385	4.5371966325679e-21
KIF20A	LENG8-AS1	0.420678269008336	1.79670734252326e-17
BUB1	LENG8-AS1	0.428203780565854	4.14524657814546e-18
CENPF	LENG8-AS1	0.503194461473114	2.12215682131603e-25
CENPE	LENG8-AS1	0.410881888221277	1.14821391017324e-16
BUB1	AC007405.3	0.420388037104213	1.89986757585517e-17
CDK1	AC124045.1	0.501113997087213	3.5828785526763e-25
CDC20	AC124045.1	0.547050573369047	1.40850111298388e-30
CCNB1	AC124045.1	0.449572026578227	5.24811031652052e-20
BUB1B	AC124045.1	0.471187979579367	4.56592284480931e-22
KIF20A	AC124045.1	0.444846367057192	1.41665354076799e-19
BUB1	AC124045.1	0.455401381359216	1.50898534486079e-20
CENPF	AC124045.1	0.52970371070502	1.9385889096688e-28
PLK1	AC124045.1	0.473199573099057	2.88555323187828e-22
UBE2C	AC124045.1	0.582311342656213	2.48820773003545e-35
MAD2L1	AC124045.1	0.414965223725203	5.33895340566695e-17
CEP55	AC124045.1	0.479077367300253	7.41792114171299e-23
CENPE	AC124045.1	0.474776351957985	2.00949003029162e-22
CENPA	AC124045.1	0.495093344331718	1.59864833278637e-24
CDC20	AL355987.4	0.452095517978585	3.06863184591784e-20
UBE2C	AL355987.4	0.468447322176574	8.49082158378971e-22
CENPF	AL731569.1	0.409690897460742	1.43274701171657e-16
CDK1	CLCA4-AS1	0.401337830112439	6.60392133167265e-16
CDC20	CLCA4-AS1	0.476128415663378	1.47125629011584e-22
CCNB1	CLCA4-AS1	0.451985997948608	3.14123063072008e-20
BUB1B	CLCA4-AS1	0.430554053767932	2.60224348972421e-18
KIF20A	CLCA4-AS1	0.515479627335017	8.94071427710876e-27
BUB1	CLCA4-AS1	0.483090473457162	2.89001013408285e-23
PLK1	CLCA4-AS1	0.493149093401883	2.57495469167796e-24
MAD2L1	CLCA4-AS1	0.454871505941629	1.69168701396114e-20
CEP55	CLCA4-AS1	0.497010261860623	9.96199804582626e-25
CENPE	CLCA4-AS1	0.440096317641178	3.78465579039652e-19
CENPA	CLCA4-AS1	0.433749361326914	1.37373944401115e-18
CENPF	RUSC1-AS1	0.400369419891612	7.86212784000781e-16
CDC20	AL357079.3	0.418539856270898	2.70751858135602e-17
CDC20	SNHG21	0.504858687844442	1.39220763424093e-25
CCNB1	SNHG21	0.560105568966801	2.85140158172723e-32
BUB1B	SNHG21	0.503802358804713	1.81979300693393e-25
KIF20A	SNHG21	0.532893775243445	8.00591052389442e-29
BUB1	SNHG21	0.486912865626989	1.16391508680254e-23
CENPF	SNHG21	0.476940281340382	1.21926361223675e-22
PLK1	SNHG21	0.484449648785266	2.09420907534416e-23
UBE2C	SNHG21	0.512754708444222	1.82505820741654e-26
BIRC5	SNHG21	0.433805500487321	1.3583246687729e-18
MAD2L1	SNHG21	0.473606172237234	2.62896547278652e-22
CEP55	SNHG21	0.429368195190569	3.29282521932305e-18
CENPE	SNHG21	0.471698537234359	4.06508359968925e-22
CENPA	SNHG21	0.457592782837713	9.38616945049723e-21
CDK1	AC108479.1	0.525452329526659	6.20938491934841e-28
CDC20	AC108479.1	0.458892093728527	7.07176521046288e-21
CCNB1	AC108479.1	0.437395237121111	6.57251664838861e-19
BUB1B	AC108479.1	0.544127048620329	3.29574022905226e-30
KIF20A	AC108479.1	0.53738011935451	2.27150340274371e-29
BUB1	AC108479.1	0.619490028712089	5.18729399065797e-41
TOP2A	AC108479.1	0.606138598783954	6.93978107060713e-39
CENPF	AC108479.1	0.579358963983013	6.54881807233269e-35
PLK1	AC108479.1	0.50598123538328	1.04628432298994e-25
BIRC5	AC108479.1	0.436391973876414	8.05789540955736e-19
MAD2L1	AC108479.1	0.535457527417864	3.90634694715297e-29
CEP55	AC108479.1	0.462635624686134	3.10674939059035e-21
CENPE	AC108479.1	0.586909910259582	5.40348176128712e-36
CENPA	AC108479.1	0.521815707626334	1.65912839396937e-27
CDC20	AC006504.7	0.515834934440241	8.14248762046233e-27
CCNB1	AC006504.7	0.533978379674733	5.91418989004997e-29
BUB1B	AC006504.7	0.43172534864076	2.06056908017699e-18
KIF20A	AC006504.7	0.488044851762465	8.87145671548463e-24
BUB1	AC006504.7	0.430181769140121	2.80209009384422e-18
CENPF	AC006504.7	0.408079274700907	1.93047150101094e-16
PLK1	AC006504.7	0.474368821306171	2.20688017841813e-22
UBE2C	AC006504.7	0.603003815452472	2.11900890966786e-38
MAD2L1	AC006504.7	0.461232368980416	4.23375314621757e-21
CENPA	AC006504.7	0.435671767599293	9.32318861482911e-19
BUB1	PRKCZ-AS1	0.42505168633211	7.69610781823183e-18
CENPF	PRKCZ-AS1	0.418318953335661	2.82420824272973e-17
PLK1	PRKCZ-AS1	0.404913476843802	3.45147342074026e-16
CDC20	AL359921.2	0.449742553611627	5.06191473751343e-20
CCNB1	AL359921.2	0.408407067639501	1.81711291872409e-16
KIF20A	AL359921.2	0.410804991101668	1.16477535961722e-16
CENPF	AL359921.2	0.425300649885584	7.33075732725539e-18
UBE2C	AL359921.2	0.471956887940965	3.83269339902167e-22
CDC20	Z95115.1	0.418463179702376	2.74747515238076e-17
BUB1	Z95115.1	0.401252510078342	6.70632518457764e-16
PLK1	Z95115.1	0.408414723659136	1.81454495917753e-16
MAD2L1	Z95115.1	0.422830068930599	1.18572223865e-17
CDC20	AP001505.1	0.486071131091384	1.4233980192598e-23
CCNB1	AP001505.1	0.457861405412631	8.85340461293242e-21
KIF20A	AP001505.1	0.401990374633175	5.86985728545192e-16
PLK1	AP001505.1	0.435050689031251	1.05698258011102e-18
UBE2C	AP001505.1	0.549386797274383	7.09761487344437e-31
BIRC5	AP001505.1	0.550189878429126	5.60086936816779e-31
CEP55	AP001505.1	0.421115803415669	1.65151056247931e-17
CENPA	AP001505.1	0.465842974333105	1.52311542143652e-21
BUB1B	MIR4453HG	0.405572307611159	3.0599267622149e-16
MAD2L1	MIR4453HG	0.426455717778281	5.84686187116876e-18
CENPE	MIR4453HG	0.414389163095274	5.95180869125004e-17
BUB1B	AC084198.2	0.404059478937704	4.03289464615203e-16
CDK1	AC012467.2	0.410827072266761	1.15999584506852e-16
CCNB1	AC012467.2	0.428323370005453	4.04855176703768e-18
BUB1B	AC012467.2	0.427273481120114	4.97912076577393e-18
KIF20A	AC012467.2	0.498787518109799	6.40832389123412e-25
BUB1	AC012467.2	0.456670313628241	1.14674797059838e-20
TOP2A	AC012467.2	0.431948045674278	1.97092908941677e-18
CENPF	AC012467.2	0.453745053159952	2.15551463483976e-20
PLK1	AC012467.2	0.412631090871109	8.28162190329414e-17
MAD2L1	AC012467.2	0.4536995340715	2.17668247462142e-20
CENPE	AC012467.2	0.466646622971665	1.27248322869729e-21
CENPA	AC012467.2	0.407275229018672	2.23875782052865e-16
CDK1	TMPO-AS1	0.586643540036085	5.90716213355293e-36
CDC20	TMPO-AS1	0.449121959441241	5.77252570679208e-20
CCNB1	TMPO-AS1	0.456067054151808	1.30679267485938e-20
BUB1B	TMPO-AS1	0.552781628340418	2.59660915453666e-31
KIF20A	TMPO-AS1	0.457565752514625	9.44149645638173e-21
BUB1	TMPO-AS1	0.539968329401926	1.08878464407174e-29
TOP2A	TMPO-AS1	0.59289204345406	7.14378127800209e-37
CENPF	TMPO-AS1	0.561368339118412	1.93746914857005e-32
PLK1	TMPO-AS1	0.448463603189905	6.63377853474279e-20
UBE2C	TMPO-AS1	0.476693938214174	1.29085526804908e-22
BIRC5	TMPO-AS1	0.461812803828062	3.72563471124456e-21
MAD2L1	TMPO-AS1	0.508645942927821	5.28839612124123e-26
CENPE	TMPO-AS1	0.520013346406505	2.68858766080055e-27
CENPA	TMPO-AS1	0.524924279753566	7.16714105214018e-28
BUB1	AC023503.1	0.424307497317728	8.89825189401063e-18
PLK1	AC023503.1	0.433177874219435	1.54078363440473e-18
BIRC5	AC023503.1	0.54050890482739	9.33014452526502e-30
CEP55	AC023503.1	0.466406957084214	1.34263839262354e-21
CENPA	AC023503.1	0.458306262893559	8.03587396827447e-21
BUB1B	GARS1-DT	0.424895588183477	7.93424746749151e-18
CENPF	GARS1-DT	0.451688455048425	3.34711346797531e-20
CENPE	GARS1-DT	0.423077802625173	1.13010756507898e-17
CDK1	AC010186.3	0.536429702181715	2.97097222140731e-29
CDC20	AC010186.3	0.463358621974716	2.64732430793615e-21
CCNB1	AC010186.3	0.494016110478469	2.08265014784872e-24
BUB1B	AC010186.3	0.516580487468655	6.68925503836262e-27
KIF20A	AC010186.3	0.547586149750248	1.20428356405946e-30
BUB1	AC010186.3	0.589456040150137	2.29558839175708e-36
TOP2A	AC010186.3	0.49117776637081	4.16219396236247e-24
CENPF	AC010186.3	0.528082620881395	3.02763995150225e-28
PLK1	AC010186.3	0.581677224523383	3.06560150736345e-35
UBE2C	AC010186.3	0.489133993690179	6.82522717861274e-24
BIRC5	AC010186.3	0.52150886175648	1.80160546934205e-27
MAD2L1	AC010186.3	0.504530574639377	1.51313492232866e-25
CEP55	AC010186.3	0.635389793620157	1.11008790863011e-43
CENPE	AC010186.3	0.555721230116923	1.07696967864437e-31
CENPA	AC010186.3	0.582916084323237	2.03831374747274e-35
CDK1	AC004943.2	0.417012523847351	3.62240877897803e-17
CDC20	AC004943.2	0.438339645528366	5.422057991807e-19
CCNB1	AC004943.2	0.415230441380586	5.07806248273287e-17
BUB1B	AC004943.2	0.485908389737028	1.47978092588461e-23
KIF20A	AC004943.2	0.49727194382661	9.33695806378024e-25
BUB1	AC004943.2	0.582768312060696	2.14019223345861e-35
TOP2A	AC004943.2	0.469245365010314	7.09166217823681e-22
CENPF	AC004943.2	0.477186766883448	1.15155125948167e-22
PLK1	AC004943.2	0.486367835000023	1.32600278584351e-23
BIRC5	AC004943.2	0.42055881302089	1.83848267319184e-17
MAD2L1	AC004943.2	0.558715329071217	4.35506237821094e-32
CEP55	AC004943.2	0.436801744942639	7.41505592555575e-19
CENPE	AC004943.2	0.490070437060509	5.44350486870751e-24
CENPA	AC004943.2	0.495208602939445	1.55395706851122e-24
CDK1	NRAV	0.444113154397982	1.65034924108333e-19
CDC20	NRAV	0.457219113419351	1.01801335963366e-20
CCNB1	NRAV	0.529358060033257	2.13234200047666e-28
BUB1B	NRAV	0.586738364595319	5.72274518813041e-36
KIF20A	NRAV	0.557622175883639	6.06760928216116e-32
BUB1	NRAV	0.571023622066331	9.54878273846536e-34
TOP2A	NRAV	0.528125556462869	2.99219269755564e-28
CENPF	NRAV	0.561061467451783	2.12855311958905e-32
PLK1	NRAV	0.546441581035811	1.68252826665501e-30
UBE2C	NRAV	0.410724979651318	1.18225655126683e-16
MAD2L1	NRAV	0.587314123850565	4.71922474840405e-36
CEP55	NRAV	0.479274410807597	7.08446784156867e-23
CENPE	NRAV	0.539341988152273	1.30161544313275e-29
CENPA	NRAV	0.489696664448603	5.95834783543463e-24
BUB1	DGUOK-AS1	0.412012173761196	9.2986791659718e-17
CENPF	DGUOK-AS1	0.411515837459444	1.02020738630855e-16
CEP55	DGUOK-AS1	0.440852526286458	3.23990988108407e-19
CDK1	LINC01560	0.403939766976427	4.12172626449874e-16
BUB1B	LINC01560	0.500280420158649	4.41498909851244e-25
KIF20A	LINC01560	0.420029960506962	2.03518913541619e-17
BUB1	LINC01560	0.486487408768765	1.28863706662166e-23
TOP2A	LINC01560	0.481213470937586	4.49828477066296e-23
CENPF	LINC01560	0.437866367470479	5.97139185099121e-19
PLK1	LINC01560	0.417968612657396	3.01947872995794e-17
MAD2L1	LINC01560	0.522544074142661	1.36396470900082e-27
CENPE	LINC01560	0.488716637719542	7.54749674319056e-24
CENPA	LINC01560	0.400072195843772	8.29346603918623e-16
CDK1	AC079684.1	0.406392380519156	2.63303868173061e-16
CDC20	AC079684.1	0.448547864934039	6.51686056247476e-20
BUB1B	AC079684.1	0.431355621672624	2.21832356853278e-18
KIF20A	AC079684.1	0.44011890592332	3.76714876207748e-19
BUB1	AC079684.1	0.447323349724321	8.43439414567934e-20
CENPF	AC079684.1	0.411121073608342	1.0981646433954e-16
PLK1	AC079684.1	0.470031618486123	5.93609533019682e-22
MAD2L1	AC079684.1	0.47703878584027	1.19174494756689e-22
CEP55	AC079684.1	0.450682009684187	4.1469481996536e-20
CENPE	AC079684.1	0.455665420716325	1.42534286279964e-20
CENPA	AC079684.1	0.431434931807211	2.18351304403267e-18
CDC20	AC026369.2	0.401278273157299	6.67524038591488e-16
UBE2C	AC026369.2	0.43344712807661	1.45973079900427e-18
CDC20	AC005586.1	0.401159218559961	6.82008040215374e-16
UBE2C	AC005586.1	0.422490147742091	1.26643191649875e-17
BUB1B	HCG15	0.416288811395347	4.15602923368793e-17
KIF20A	HCG15	0.403936527562681	4.12415654923334e-16
BUB1	HCG15	0.49678054732622	1.05445921073441e-24
TOP2A	HCG15	0.452087909521774	3.07362150289867e-20
CENPF	HCG15	0.427414043211585	4.84329636443361e-18
MAD2L1	HCG15	0.459442434701576	6.27028911147972e-21
CENPE	HCG15	0.437207535676679	6.82825446181706e-19
UBE2C	MIRLET7A1HG	0.415829153986894	4.53429253301674e-17
UBE2C	AC148476.1	0.427542495967019	4.72236246450047e-18
TOP2A	AC079305.1	0.430734232694954	2.51062201131577e-18
CDK1	AC127024.4	0.427472139741216	4.78822794212331e-18
BUB1B	AC127024.4	0.506487011189212	9.19613917191206e-26
KIF20A	AC127024.4	0.426361439468422	5.95599494484833e-18
BUB1	AC127024.4	0.426125229841466	6.23829297550541e-18
TOP2A	AC127024.4	0.498647027953464	6.63637940627318e-25
CENPF	AC127024.4	0.585694144012962	8.11038538919335e-36
MAD2L1	AC127024.4	0.411892184166525	9.5095949006468e-17
CENPE	AC127024.4	0.506900518854147	8.27400807079632e-26
TOP2A	GAS5-AS1	0.490267623736393	5.18984026792226e-24
MAD2L1	GAS5-AS1	0.416172545613226	4.24867041981132e-17
CENPE	GAS5-AS1	0.423104856422236	1.12419169626703e-17
CCNB1	AP001469.3	0.452555360091503	2.78142150659215e-20
KIF20A	AP001469.3	0.432365525046291	1.81309873084058e-18
CENPF	AP001469.3	0.412512532517705	8.46759244231781e-17
UBE2C	AP001469.3	0.487737400766738	9.55141049046759e-24
CDC20	LINC01311	0.453343623811678	2.3494028479752e-20
CCNB1	LINC01311	0.440696841309845	3.34535322317017e-19
UBE2C	LINC01311	0.506743123213903	8.61371540790023e-26
BIRC5	LINC01311	0.429722924933517	3.0692565690357e-18
CDK1	AC004816.1	0.506804857152924	8.47886452256784e-26
CDC20	AC004816.1	0.686202496610861	2.29425974776412e-53
CCNB1	AC004816.1	0.674348331883058	6.21652265224945e-51
BUB1B	AC004816.1	0.521556698501995	1.77862376951148e-27
KIF20A	AC004816.1	0.6176353802953	1.03856174563702e-40
BUB1	AC004816.1	0.587114607513259	5.04551654081225e-36
TOP2A	AC004816.1	0.440183975896831	3.71716049739993e-19
CENPF	AC004816.1	0.476200396139982	1.44698236572556e-22
PLK1	AC004816.1	0.612146438995899	7.88945994318349e-40
UBE2C	AC004816.1	0.661853424182561	1.72946525004489e-48
BIRC5	AC004816.1	0.575213848753153	2.50648877198074e-34
MAD2L1	AC004816.1	0.614749801473418	3.03065141147045e-40
CEP55	AC004816.1	0.494425069535325	1.8838994283173e-24
CENPE	AC004816.1	0.504786976151403	1.41779481204278e-25
CENPA	AC004816.1	0.584011971649855	1.41856077811742e-35
CEP55	AC104695.2	0.407384613292161	2.19413753482156e-16
CDK1	ALOX12-AS1	0.43848977358145	5.25842608681074e-19
CCNB1	ALOX12-AS1	0.410490732047582	1.2349305106132e-16
KIF20A	ALOX12-AS1	0.438419335077506	5.33458636318671e-19
BUB1	ALOX12-AS1	0.47170278957967	4.06114841484024e-22
CENPF	ALOX12-AS1	0.501069003754115	3.62354748323911e-25
PLK1	ALOX12-AS1	0.443923851650217	1.71660538786824e-19
UBE2C	ALOX12-AS1	0.423570534767079	1.02700512858188e-17
BIRC5	ALOX12-AS1	0.425711969823828	6.76415822771899e-18
CEP55	ALOX12-AS1	0.549401405778546	7.06714305905404e-31
CENPE	ALOX12-AS1	0.409364214611955	1.52221173649555e-16
CENPA	ALOX12-AS1	0.4646193608602	2.00088048852118e-21
CDK1	NIPBL-DT	0.471714998820936	4.04987065118416e-22
CDC20	NIPBL-DT	0.459304201013588	6.46276075138958e-21
CCNB1	NIPBL-DT	0.403186218552278	4.72665226210155e-16
BUB1B	NIPBL-DT	0.554605010779733	1.50584209540596e-31
KIF20A	NIPBL-DT	0.47005573297382	5.90375779496418e-22
BUB1	NIPBL-DT	0.50988035132214	3.84740329730026e-26
TOP2A	NIPBL-DT	0.52008892887091	2.63486179750221e-27
CENPF	NIPBL-DT	0.571870959128805	7.29717123486517e-34
PLK1	NIPBL-DT	0.492869577939921	2.75691066854339e-24
UBE2C	NIPBL-DT	0.431778443760744	2.03883995683849e-18
MAD2L1	NIPBL-DT	0.549240064771691	7.41097981150124e-31
CEP55	NIPBL-DT	0.492630139393974	2.92282270818599e-24
CENPE	NIPBL-DT	0.527758216277587	3.30921590918822e-28
CENPA	NIPBL-DT	0.47811148384884	9.28988574744673e-23
KIF20A	ITPR1-DT	0.434434103611122	1.19692285301203e-18
PLK1	AC090559.1	0.438458958151873	5.29161214433366e-19
CEP55	AC090559.1	0.530638877225765	1.49732604083406e-28
CENPE	AC090559.1	0.43670825942322	7.55711911137032e-19
CENPA	AC090559.1	0.436599596436378	7.72561339703546e-19
KIF20A	AC009237.15	0.401084513210268	6.9125358346709e-16
BUB1	AC009237.15	0.443468786423659	1.88677700204758e-19
CENPF	AC009237.15	0.424063581586767	9.33105356829031e-18
PLK1	AC009237.15	0.425971407356623	6.42915792062597e-18
BIRC5	AC009237.15	0.453572499219275	2.23684649397221e-20
CEP55	AC009237.15	0.522938394818761	1.22647505910636e-27
CENPE	AC009237.15	0.407336030802953	2.2138465927263e-16
CENPA	AC009237.15	0.439999737706679	3.86041720717549e-19
CDC20	AC061992.2	0.414634397346512	5.68289526951966e-17
CCNB1	AC061992.2	0.414933087137484	5.37144659673255e-17
KIF20A	AC061992.2	0.4362073349857	8.36517804058125e-19
BUB1	AC061992.2	0.429345471578145	3.30768029241579e-18
PLK1	AC061992.2	0.466427936283806	1.33634813626473e-21
BIRC5	AC061992.2	0.609216194672539	2.29158792134564e-39
CEP55	AC061992.2	0.594054606042221	4.79752852883917e-37
CENPA	AC061992.2	0.482767	3.11959938507008e-23
CCNB1	AC024060.2	0.407550745126061	2.12803372745316e-16
UBE2C	AC024060.2	0.477552447806798	1.05786975691901e-22
CEP55	AC024060.2	0.409756677018699	1.41536758129006e-16
CENPA	AC024060.2	0.425828448320683	6.61168391039655e-18
CDC20	AC124016.1	0.42339241810167	1.06316156862077e-17
CCNB1	AC124016.1	0.455902111755309	1.35425521396291e-20
KIF20A	AC124016.1	0.413372477464714	7.20639133813131e-17
UBE2C	AC124016.1	0.431519253746593	2.14709188858095e-18
BIRC5	AC124016.1	0.443424653890141	1.90413774482399e-19
CEP55	AC124016.1	0.4044150855101	3.7799542937552e-16
CENPA	AC124016.1	0.430619738591991	2.56846796234634e-18
CDC20	SNHG7	0.419365636684864	2.31178874341335e-17
CCNB1	SNHG7	0.435418543777393	9.81295719690517e-19
UBE2C	SNHG7	0.512782850355868	1.81171710651628e-26
CCNB1	SNHG4	0.527618265367934	3.43853642477546e-28
KIF20A	SNHG4	0.504573932789086	1.49657943090181e-25
BUB1	SNHG4	0.400478167279078	7.70987649057878e-16
CENPF	SNHG4	0.412607874455091	8.3177204780875e-17
UBE2C	SNHG4	0.420896395905027	1.72281868274936e-17
CDC20	AC108690.1	0.472809528891877	3.1548292855691e-22
BUB1B	AC108690.1	0.47981141943204	6.24889391402104e-23
BUB1	AC108690.1	0.427128773695297	5.12286197752549e-18
TOP2A	AC108690.1	0.410221640529807	1.29828757988816e-16
MAD2L1	AC108690.1	0.444459626651747	1.53553841891795e-19
BUB1	ASB16-AS1	0.403895329306202	4.15518741204631e-16
TOP2A	ASB16-AS1	0.431943555971475	1.97269782500917e-18
CENPF	ASB16-AS1	0.474456650457917	2.16278530140288e-22
UBE2C	AC011444.1	0.434643203042746	1.14753604306921e-18
CDK1	SNHG10	0.486194091337212	1.38220777801505e-23
CDC20	SNHG10	0.568321501777768	2.23948009683637e-33
CCNB1	SNHG10	0.450107967057458	4.68454975671479e-20
BUB1B	SNHG10	0.408445462039372	1.80427060538409e-16
KIF20A	SNHG10	0.453119796287814	2.46486434308374e-20
BUB1	SNHG10	0.457464220181488	9.65220184973575e-21
CENPF	SNHG10	0.473724407973176	2.55866774395098e-22
PLK1	SNHG10	0.46951955911088	6.66548723860668e-22
UBE2C	SNHG10	0.565090097223642	6.14334578959146e-33
BIRC5	SNHG10	0.428361262174392	4.01837904348169e-18
CEP55	SNHG10	0.437589249078255	6.31808582369866e-19
CENPE	SNHG10	0.441748344771185	2.69376980082893e-19
CENPA	SNHG10	0.485927000288035	1.47322324791177e-23
CENPF	AL360270.1	0.407183577635785	2.27682941321745e-16
CDK1	AC091057.1	0.736035729190666	5.17379090967246e-65
CDC20	AC091057.1	0.648983818401591	4.32173559162933e-46
CCNB1	AC091057.1	0.671729832518236	2.06879656243638e-50
BUB1B	AC091057.1	0.80879807906238	8.71043690970743e-88
KIF20A	AC091057.1	0.700154249888744	2.20709566711045e-56
BUB1	AC091057.1	0.719892186793395	5.80437499439559e-61
TOP2A	AC091057.1	0.740308591992631	3.90487196075367e-66
CENPF	AC091057.1	0.798524172475094	5.16805986680511e-84
PLK1	AC091057.1	0.712975967083172	2.58653773671771e-59
UBE2C	AC091057.1	0.672362506330054	1.54897418435309e-50
BIRC5	AC091057.1	0.527306745037619	3.74458962783136e-28
MAD2L1	AC091057.1	0.761434545553819	5.01282650986149e-72
CEP55	AC091057.1	0.616484877259289	1.59386009575563e-40
CENPE	AC091057.1	0.780965774311279	4.78817965188625e-78
CENPA	AC091057.1	0.685215897104946	3.69452041383206e-53
BUB1B	NFYC-AS1	0.427813796842629	4.47661527708346e-18
BUB1	NFYC-AS1	0.426170458847327	6.18323972159412e-18
CENPF	NFYC-AS1	0.402962324977588	4.92261202653232e-16
MAD2L1	NFYC-AS1	0.463014631451059	2.8568950801695e-21
CENPE	NFYC-AS1	0.434493578904943	1.18266659316267e-18
CCNB1	AC005393.1	0.434937001827599	1.08151472138543e-18
UBE2C	AC005393.1	0.544120229566308	3.30224954861098e-30
BUB1B	AC132807.2	0.428802097788115	3.68319335187384e-18
BUB1	AC132807.2	0.443534521786266	1.86120661987532e-19
MAD2L1	AC132807.2	0.476874346303877	1.23803253838876e-22
BUB1B	AC093515.1	0.40749849408153	2.14861078625521e-16
CDK1	ARRDC1-AS1	0.451435704960944	3.53239521103458e-20
CDC20	ARRDC1-AS1	0.575207584506785	2.51154174915657e-34
CCNB1	ARRDC1-AS1	0.49635429699154	1.17160691745943e-24
BUB1B	ARRDC1-AS1	0.462168052346487	3.44480277885248e-21
KIF20A	ARRDC1-AS1	0.506118628228941	1.01026355819401e-25
BUB1	ARRDC1-AS1	0.499640431336339	5.18077891071985e-25
TOP2A	ARRDC1-AS1	0.438872574810968	4.86285956149181e-19
CENPF	ARRDC1-AS1	0.514834054344689	1.05936493490452e-26
PLK1	ARRDC1-AS1	0.526505501619529	4.66093083170929e-28
UBE2C	ARRDC1-AS1	0.523258399575437	1.12503640337688e-27
BIRC5	ARRDC1-AS1	0.475945760658907	1.5346692836923e-22
MAD2L1	ARRDC1-AS1	0.522610829645022	1.33966273053201e-27
CEP55	ARRDC1-AS1	0.434758180993858	1.12123945661995e-18
CENPE	ARRDC1-AS1	0.463262017790652	2.70459920273411e-21
CENPA	ARRDC1-AS1	0.491349882516977	3.99178760849891e-24
BUB1	ZEB1-AS1	0.425527822668679	7.01229267524013e-18
MAD2L1	ZEB1-AS1	0.407847446908674	2.01480594401406e-16
MAD2L1	LINC02835	0.408495344480125	1.78771875114128e-16
CDK1	AC026356.1	0.495868521629653	1.32082446207947e-24
CDC20	AC026356.1	0.448796985024011	6.18292770782076e-20
CCNB1	AC026356.1	0.46126645540221	4.20211276172695e-21
BUB1B	AC026356.1	0.523000868065405	1.20598638397841e-27
KIF20A	AC026356.1	0.496080731516335	1.25346339158677e-24
BUB1	AC026356.1	0.510671185641234	3.13588744262513e-26
TOP2A	AC026356.1	0.498485340742169	6.90876845059153e-25
CENPF	AC026356.1	0.477366286890475	1.10458180060688e-22
PLK1	AC026356.1	0.52804246937559	3.06116391246709e-28
BIRC5	AC026356.1	0.431629406957337	2.10041216534899e-18
MAD2L1	AC026356.1	0.486876980855504	1.17395778330925e-23
CEP55	AC026356.1	0.542911340287148	4.68183322344914e-30
CENPE	AC026356.1	0.526172828320272	5.1035274756706e-28
CENPA	AC026356.1	0.51677826869871	6.34881773312002e-27
BUB1B	AC025178.1	0.40758741155621	2.11370971423749e-16
CENPF	AC025178.1	0.417151620152406	3.52785165591678e-17
PLK1	AC025178.1	0.400895286953884	7.15226097435758e-16
CENPF	AC253576.2	0.42802787364074	4.2916167542884e-18
CDK1	ZNF674-AS1	0.506199201376474	9.89711746173546e-26
CDC20	ZNF674-AS1	0.44675978391535	9.49414063316366e-20
CCNB1	ZNF674-AS1	0.493324734938327	2.4667337059844e-24
BUB1B	ZNF674-AS1	0.479747315817295	6.34328827618183e-23
KIF20A	ZNF674-AS1	0.481307322964831	4.40014999948012e-23
BUB1	ZNF674-AS1	0.530368832072245	1.613403573059e-28
TOP2A	ZNF674-AS1	0.411181576524218	1.08584787419199e-16
CENPF	ZNF674-AS1	0.484342	2.14850384290364e-23
PLK1	ZNF674-AS1	0.490047122774825	5.47429371728555e-24
UBE2C	ZNF674-AS1	0.506801589194534	8.48595048244974e-26
BIRC5	ZNF674-AS1	0.414312741109189	6.03813593118072e-17
MAD2L1	ZNF674-AS1	0.470997387694083	4.76807783105869e-22
CEP55	ZNF674-AS1	0.497732444146372	8.32961136712273e-25
CENPE	ZNF674-AS1	0.504766222959598	1.42528589531e-25
CENPA	ZNF674-AS1	0.511255682137115	2.69510009602311e-26
CENPF	AC008735.2	0.448503154852688	6.57864344660175e-20
BUB1B	AC016394.2	0.419445036099078	2.27687925135327e-17
KIF20A	AC016394.2	0.416461182871831	4.02232368203823e-17
BUB1	AC016394.2	0.425334988469377	7.28172299085234e-18
CENPF	AC016394.2	0.434936831688732	1.08155185145765e-18
PLK1	AC016394.2	0.422625519623515	1.23366250383047e-17
BIRC5	AC016394.2	0.412811000184886	8.00705349466742e-17
MAD2L1	AC016394.2	0.400216782799871	8.08081409535304e-16
CEP55	AC016394.2	0.490867689790624	4.48748926540401e-24
CENPE	AC016394.2	0.476632102081646	1.30946704166461e-22
CENPA	AC016394.2	0.449266300383931	5.59895611705621e-20
CENPF	AC139795.2	0.411777769658138	9.7150835736549e-17
CENPE	AC139795.2	0.408063860327188	1.93596972967004e-16
CCNB1	AC006538.1	0.42615091987386	6.20696393383047e-18
KIF20A	AC006538.1	0.447352010645596	8.3837289817964e-20
BUB1	AC006538.1	0.401408533331328	6.52022502046709e-16
PLK1	AC006538.1	0.46015837303529	5.36026876491501e-21
BIRC5	AC006538.1	0.60278823427202	2.2870464174651e-38
CEP55	AC006538.1	0.591646084235699	1.09261030112226e-36
CENPA	AC006538.1	0.542525494680199	5.23209348630248e-30
TOP2A	EBLN3P	0.453607665261661	2.22002977722164e-20
CENPF	EBLN3P	0.41068546712035	1.19098416778394e-16
MAD2L1	EBLN3P	0.40063004469941	7.50207263955144e-16
CENPE	EBLN3P	0.420474153658473	1.86866562111646e-17
CCNB1	AC067838.1	0.4277982797902	4.4903253172665e-18
UBE2C	AC067838.1	0.513372742100796	1.55321777676908e-26
BUB1B	AC091978.1	0.400087174194129	8.27118407477727e-16
BUB1	RNASEH1-AS1	0.423524385832782	1.03625534009701e-17
MAD2L1	RNASEH1-AS1	0.402991156704269	4.89693709012555e-16
CDK1	AL078644.1	0.486224127038258	1.37232617596587e-23
CDC20	AL078644.1	0.46049455109172	4.97913045152381e-21
CCNB1	AL078644.1	0.508936296473939	4.90769884572567e-26
BUB1B	AL078644.1	0.572865123568939	5.31729440653095e-34
KIF20A	AL078644.1	0.518273973866627	4.27226994316862e-27
BUB1	AL078644.1	0.516352827732194	7.10348154624245e-27
TOP2A	AL078644.1	0.522001208270345	1.57845454560182e-27
CENPF	AL078644.1	0.598279523029643	1.11347640259138e-37
PLK1	AL078644.1	0.497410421362518	9.02202136966182e-25
UBE2C	AL078644.1	0.468922991431045	7.62715723847065e-22
MAD2L1	AL078644.1	0.554842353778236	1.40239821720906e-31
CEP55	AL078644.1	0.431426883081537	2.18702112707133e-18
CENPE	AL078644.1	0.51454117598004	1.14397709910989e-26
CENPA	AL078644.1	0.471927300665086	3.8586289918428e-22
BUB1B	PSMA3-AS1	0.461549010614237	3.94864652203185e-21
TOP2A	PSMA3-AS1	0.436928404417858	7.22676374700156e-19
CENPF	PSMA3-AS1	0.479980891424019	6.00596093767575e-23
CENPE	PSMA3-AS1	0.439441901291508	4.32811373969334e-19
CDC20	AL118516.1	0.411672382291007	9.90821411670311e-17
UBE2C	AL118516.1	0.441213051553019	3.00812424800537e-19
BIRC5	AL118516.1	0.411824762455181	9.630162010915e-17
CDC20	LINC00221	0.477947150726609	9.65176574327462e-23
BUB1B	LINC00221	0.430155272624618	2.81687554247501e-18
PLK1	LINC00221	0.415502726025392	4.82325379961777e-17
MAD2L1	LINC00221	0.417784763608625	3.12719741819312e-17
CENPE	LINC00221	0.408832986167468	1.6795379035197e-16
CDK1	AC099850.1	0.410704903639099	1.18668310823433e-16
CDC20	AC099850.1	0.463043388224328	2.83876681045457e-21
CCNB1	AC099850.1	0.439252175071142	4.49955141681544e-19
BUB1B	AC099850.1	0.420541629343977	1.8445700299233e-17
KIF20A	AC099850.1	0.467375803109002	1.08050775017735e-21
BUB1	AC099850.1	0.462344205923744	3.31339006219932e-21
TOP2A	AC099850.1	0.407656355844669	2.08703199147704e-16
CENPF	AC099850.1	0.421709881246349	1.47267330003273e-17
PLK1	AC099850.1	0.413613603171601	6.8871900983862e-17
BIRC5	AC099850.1	0.474189160829153	2.2998578068193e-22
MAD2L1	AC099850.1	0.469179692405182	7.19765725612592e-22
CENPA	AC099850.1	0.405386760599395	3.16555751900181e-16
CDK1	MAP3K4-AS1	0.420213261267079	1.96477492061759e-17
CCNB1	MAP3K4-AS1	0.410184266360639	1.30733597409592e-16
KIF20A	MAP3K4-AS1	0.467680710988745	1.00897061513788e-21
BUB1	MAP3K4-AS1	0.469491122840079	6.70848513334641e-22
PLK1	MAP3K4-AS1	0.51360791614708	1.46063430060408e-26
BIRC5	MAP3K4-AS1	0.654573171003809	4.06165658243231e-47
CEP55	MAP3K4-AS1	0.619375255848147	5.41572757159824e-41
CENPE	MAP3K4-AS1	0.409944947854864	1.36676117209788e-16
CENPA	MAP3K4-AS1	0.549290707796085	7.30130978085498e-31
BUB1B	AL133243.2	0.431819128060976	2.02234258052214e-18
BUB1	AL133243.2	0.419086265761849	2.43885141845197e-17
TOP2A	AL133243.2	0.448153408192102	7.08225704910272e-20
CENPF	AL133243.2	0.486381907456502	1.32155038719291e-23
MAD2L1	AL133243.2	0.412840960022052	7.96220706307929e-17
TOP2A	AC010834.3	0.404395217464408	3.79366608390085e-16
CENPF	AC010834.3	0.443361467206447	1.9292679283676e-19
CENPE	AC010834.3	0.412198543772306	8.98015821865643e-17
CENPF	NNT-AS1	0.454177372991293	1.96431284956986e-20
BUB1B	HMGN3-AS1	0.410075876124799	1.33392922651558e-16
BUB1	HMGN3-AS1	0.414004295904753	6.39923383339088e-17
TOP2A	HMGN3-AS1	0.404655161032004	3.61806437842038e-16
CENPF	HMGN3-AS1	0.426641832547767	5.63716171272657e-18
MAD2L1	HMGN3-AS1	0.437821520698941	6.02620084395483e-19
BIRC5	MIR762HG	0.439091382016072	4.65006196851395e-19
CDK1	LINC00909	0.473676783233758	2.58675761827947e-22
CDC20	LINC00909	0.45049936821942	4.31104937298992e-20
CCNB1	LINC00909	0.451314158292315	3.62505652054636e-20
BUB1B	LINC00909	0.603146965085192	2.0142429629125e-38
KIF20A	LINC00909	0.538619096379813	1.59872862715001e-29
BUB1	LINC00909	0.575300629178356	2.43751451768918e-34
TOP2A	LINC00909	0.555468652354051	1.16196326738386e-31
CENPF	LINC00909	0.576329966113628	1.7495592503556e-34
PLK1	LINC00909	0.510501220148647	3.27692432684388e-26
MAD2L1	LINC00909	0.596347981826615	2.17696332563797e-37
CEP55	LINC00909	0.442386793762506	2.36089521153001e-19
CENPE	LINC00909	0.559535374170543	3.39314873767559e-32
CENPA	LINC00909	0.488428054022507	8.09048916941326e-24
CENPF	AC011450.1	0.400108025151958	8.24026372527446e-16
BUB1	SOS1-IT1	0.404248205325939	3.89665386241909e-16
BIRC5	AC092718.4	0.404782123100449	3.53522171517041e-16
CEP55	AC092718.4	0.418548276849442	2.70316552086676e-17
MAD2L1	AC000068.1	0.400923809583194	7.11561123219806e-16
BIRC5	AL035446.1	0.607826323910603	3.78535053407177e-39
CEP55	AL035446.1	0.533904084388391	6.03836319088639e-29
CENPA	AL035446.1	0.416227744752984	4.20443725224635e-17
BUB1B	AP003065.1	0.403441992153318	4.51214859325175e-16
CENPE	AP003065.1	0.419620622869587	2.20150812529917e-17
CENPE	AL606834.2	0.432916337139952	1.62374525282537e-18
BUB1B	AP001372.2	0.402086118077081	5.76912043164386e-16
CENPF	AP001372.2	0.423091073126756	1.12720188381437e-17
CENPE	AP001372.2	0.402823173110088	5.04839749578966e-16
MAD2L1	ZNF213-AS1	0.413133949892295	7.53643572613273e-17
MAD2L1	LINC02506	0.435495580914574	9.66133833659174e-19
CCNB1	LOXL1-AS1	0.425558427430904	6.97044217210768e-18
BUB1	LOXL1-AS1	0.439747822932012	4.06512275000978e-19
PLK1	LOXL1-AS1	0.497119836098622	9.69540344303765e-25
UBE2C	LOXL1-AS1	0.427264538319871	4.98788773188938e-18
BIRC5	LOXL1-AS1	0.582448116219291	2.37855246798896e-35
CEP55	LOXL1-AS1	0.659356792896315	5.15594457670936e-48
CENPA	LOXL1-AS1	0.55116777698762	4.19403801947903e-31
CDC20	AL359513.1	0.440733933328324	3.31992896628335e-19
CCNB1	AL359513.1	0.404279844746594	3.87425999090696e-16
KIF20A	AL359513.1	0.420480053928242	1.86654635063826e-17
BUB1	AL359513.1	0.427688165750437	4.58880918153389e-18
PLK1	AL359513.1	0.414597402762656	5.72268383085928e-17
UBE2C	AL359513.1	0.445346301070218	1.27631313441868e-19
BIRC5	AL359513.1	0.474498870409718	2.14189886421521e-22
MAD2L1	AL359513.1	0.420060215597117	2.02339825530008e-17
CENPA	AL359513.1	0.432918650601536	1.62299249131881e-18
CENPF	AC016737.1	0.406347777869836	2.65467237197104e-16
CENPF	AC008735.4	0.445454118465204	1.24789059296373e-19
CENPE	AC008735.4	0.442581967538857	2.26746689496687e-19
BUB1B	AC106771.1	0.413069611917371	7.62797197284708e-17
TOP2A	AC106771.1	0.42631517104465	6.01028362368549e-18
MAD2L1	AC106771.1	0.401174558300747	6.80124663944501e-16
CDC20	AL136531.1	0.466821642529131	1.22354568657307e-21
CCNB1	AL136531.1	0.441224074658311	3.001300705087e-19
BUB1B	AL136531.1	0.424459875350488	8.63795267345045e-18
KIF20A	AL136531.1	0.450828602010648	4.01969911697186e-20
BUB1	AL136531.1	0.472340703577535	3.51142232400073e-22
CENPF	AL136531.1	0.401010739434013	7.00504498142879e-16
PLK1	AL136531.1	0.442820429357626	2.15824408798067e-19
UBE2C	AL136531.1	0.453056313353307	2.49861700685329e-20
BIRC5	AL136531.1	0.458925356791786	7.02058129106764e-21
MAD2L1	AL136531.1	0.442247577924346	2.429841345627e-19
CENPA	AL136531.1	0.448104940419497	7.15497660868577e-20
CENPF	AC004253.1	0.403357548014214	4.58188899212442e-16
BUB1B	AC124283.2	0.400925591806179	7.11332731770781e-16
TOP2A	AC124283.2	0.45010574299875	4.68676057736945e-20
CENPE	AC124283.2	0.404704852568675	3.58541617459947e-16
UBE2C	AC027271.1	0.419511035658104	2.24825592975776e-17
CENPA	AC027271.1	0.404207946591239	3.92533209950835e-16
CDK1	AC027097.1	0.419749201416817	2.14787575687417e-17
CDC20	AC027097.1	0.409764518993321	1.41330953639162e-16
CCNB1	AC027097.1	0.444730072832954	1.45141658436384e-19
BUB1B	AC027097.1	0.446915053204249	9.1897431914832e-20
KIF20A	AC027097.1	0.507856610283259	6.47697810077826e-26
BUB1	AC027097.1	0.489977292511838	5.56754302209442e-24
CENPF	AC027097.1	0.457567960749956	9.43696450858518e-21
PLK1	AC027097.1	0.432651167920036	1.71234118052957e-18
MAD2L1	AC027097.1	0.416130053197016	4.28303232554267e-17
CEP55	AC027097.1	0.419707049158626	2.16531519358233e-17
CENPE	AC027097.1	0.415993489364643	4.39532504004633e-17
CENPA	AC027097.1	0.441997358001036	2.55877765293357e-19
PLK1	AC023043.4	0.404232197668987	3.90803217492941e-16
BIRC5	AC023043.4	0.442436574613225	2.33671168529461e-19
CENPA	AC023043.4	0.409420713871247	1.50635600903573e-16
CENPF	AC004908.1	0.419743850488658	2.15008189723448e-17
CCNB1	MELTF-AS1	0.416606207820074	3.91311100674538e-17
CENPF	MELTF-AS1	0.475276436992511	1.79092212523539e-22
PLK1	MELTF-AS1	0.401493168141268	6.42140493738791e-16
UBE2C	MELTF-AS1	0.489634686302759	6.04824094088003e-24
CENPA	MELTF-AS1	0.416729710972146	3.82240642545406e-17
TOP2A	AL358394.1	0.437510176426487	6.42059157393288e-19
BUB1B	ATP1A1-AS1	0.409344977804987	1.52764758422578e-16
KIF20A	ATP1A1-AS1	0.420181380819253	1.97684728886675e-17
BUB1	ATP1A1-AS1	0.438358453121617	5.40128738890199e-19
TOP2A	ATP1A1-AS1	0.446291079167128	1.04744838210517e-19
CENPF	ATP1A1-AS1	0.443184588891024	2.00136334512533e-19
MAD2L1	ATP1A1-AS1	0.421539352256558	1.5219637214266e-17
CENPE	ATP1A1-AS1	0.423270940977673	1.08853519228105e-17
CDK1	ZNF32-AS2	0.425583562348496	6.93625511881291e-18
BUB1B	ZNF32-AS2	0.451545796080107	3.45048205483407e-20
KIF20A	ZNF32-AS2	0.408638384786098	1.74107781066964e-16
BUB1	ZNF32-AS2	0.43716509117314	6.88742712650184e-19
TOP2A	ZNF32-AS2	0.513421573253215	1.53352906881168e-26
CENPF	ZNF32-AS2	0.566904578654783	3.49068506101545e-33
MAD2L1	ZNF32-AS2	0.451465769864544	3.50983732808778e-20
CENPE	ZNF32-AS2	0.49489515074309	1.67848128079479e-24
BUB1B	AC007038.1	0.41635017275456	4.10793919734941e-17
CENPF	AC007038.1	0.445371702119406	1.26956013980384e-19
MAD2L1	AC007038.1	0.40155818900585	6.3464859142822e-16
CENPE	AC007038.1	0.401238115244381	6.72375528072244e-16
CDC20	LINC02100	0.43714562455489	6.91473435035176e-19
CCNB1	LINC02100	0.41567890982104	4.66511562476008e-17
BUB1B	LINC02100	0.459007397944058	6.89589416011171e-21
KIF20A	LINC02100	0.51163412339753	2.44294259406105e-26
BUB1	LINC02100	0.50883473088509	5.03768568375292e-26
TOP2A	LINC02100	0.43645998008682	7.94753794256614e-19
PLK1	LINC02100	0.535826213753128	3.52156115315968e-29
BIRC5	LINC02100	0.491548709830614	3.80348965395342e-24
MAD2L1	LINC02100	0.472261306170343	3.57562655850501e-22
CEP55	LINC02100	0.512746541388465	1.82894805110697e-26
CENPE	LINC02100	0.47079917432386	4.98767316437906e-22
CENPA	LINC02100	0.519416598007746	3.15253923822562e-27
CDC20	AL357140.2	0.402065463210686	5.7907079914885e-16
CCNB1	STARD7-AS1	0.459292466246478	6.47936526851902e-21
BUB1B	STARD7-AS1	0.476483382738788	1.35531949051088e-22
KIF20A	STARD7-AS1	0.486397674227954	1.31657943533373e-23
BUB1	STARD7-AS1	0.536163285492174	3.20267544109486e-29
CENPF	STARD7-AS1	0.465013916548667	1.83259489746079e-21
PLK1	STARD7-AS1	0.481124809486051	4.59297303920542e-23
BIRC5	STARD7-AS1	0.448313618281198	6.84702152134337e-20
MAD2L1	STARD7-AS1	0.470875562692973	4.90188856901131e-22
CEP55	STARD7-AS1	0.47430657277173	2.23866764972772e-22
CENPE	STARD7-AS1	0.458492139109324	7.7167356344502e-21
CENPA	STARD7-AS1	0.458182314350679	8.25587437683192e-21
CENPF	AL353708.3	0.424345841629301	8.83203343035706e-18
CDK1	AC018690.1	0.498225099223386	7.37053161926334e-25
CDC20	AC018690.1	0.517020816748694	5.95460668323303e-27
CCNB1	AC018690.1	0.552065331809014	3.21340787489807e-31
BUB1B	AC018690.1	0.572487545159408	5.99727315124326e-34
KIF20A	AC018690.1	0.568719905157045	1.97596392222441e-33
BUB1	AC018690.1	0.547921925421429	1.09148150518332e-30
TOP2A	AC018690.1	0.458953328466476	6.97782212266127e-21
CENPF	AC018690.1	0.539078242790712	1.40309050342365e-29
PLK1	AC018690.1	0.540583708466255	9.13271884600302e-30
UBE2C	AC018690.1	0.528114550708013	3.00123968536412e-28
MAD2L1	AC018690.1	0.477498908484398	1.07110076821268e-22
CEP55	AC018690.1	0.516585286072607	6.68078576088037e-27
CENPE	AC018690.1	0.585618775153723	8.31669160324984e-36
CENPA	AC018690.1	0.515718576054088	8.39582299171788e-27
CENPF	AL080317.2	0.43300132308036	1.59631636816703e-18
CDK1	AC005332.5	0.441231997408516	2.99640575908427e-19
BUB1B	AC005332.5	0.472999197316133	3.02092893240871e-22
KIF20A	AC005332.5	0.447928748353341	7.42557547795439e-20
BUB1	AC005332.5	0.468333833844322	8.71071896762583e-22
TOP2A	AC005332.5	0.462316553345345	3.33368749540976e-21
CENPF	AC005332.5	0.521353920014938	1.8780745199759e-27
PLK1	AC005332.5	0.413386703607578	7.18716201149981e-17
MAD2L1	AC005332.5	0.412659556806366	8.23757093213102e-17
CEP55	AC005332.5	0.413351131549994	7.23533921625272e-17
CENPE	AC005332.5	0.474716589407086	2.03730802648584e-22
CENPA	AC005332.5	0.451321083906569	3.61971306720514e-20
BUB1	AC016747.1	0.413698010246587	6.7787674068994e-17
CDK1	AC025176.1	0.573785051028281	3.9634581170697e-34
CDC20	AC025176.1	0.556404374235344	8.76672931555471e-32
CCNB1	AC025176.1	0.615764192002781	2.08248915075479e-40
BUB1B	AC025176.1	0.651534288173941	1.47822720289379e-46
KIF20A	AC025176.1	0.587134450509019	5.01208983631567e-36
BUB1	AC025176.1	0.582957648060054	2.01053351880325e-35
TOP2A	AC025176.1	0.57058291304585	1.09789281779791e-33
CENPF	AC025176.1	0.598172945210719	1.1555761393687e-37
PLK1	AC025176.1	0.57792439989154	1.04432971876013e-34
UBE2C	AC025176.1	0.590179338589751	1.79753898540566e-36
BIRC5	AC025176.1	0.439153534756223	4.59130546310889e-19
MAD2L1	AC025176.1	0.593128144696953	6.5897517211893e-37
CEP55	AC025176.1	0.443076822588809	2.04658172027652e-19
CENPE	AC025176.1	0.603475114036918	1.79304084124495e-38
CENPA	AC025176.1	0.567233481300432	3.14954959409363e-33
CCNB1	AC018904.1	0.405913494455299	2.87464613623784e-16
BUB1B	AC018904.1	0.425373324716929	7.22736096509546e-18
KIF20A	AC018904.1	0.410598348760561	1.21045120803267e-16
CENPF	AC018904.1	0.446673429686996	9.66770587922164e-20
UBE2C	AC018904.1	0.422287946649336	1.31697782726058e-17
CEP55	AC018904.1	0.446837472982917	9.34061481344582e-20
CENPA	AC018904.1	0.414055644373988	6.33768183186906e-17
BUB1B	SBF2-AS1	0.466060727624691	1.45076390486707e-21
KIF20A	SBF2-AS1	0.406699351897893	2.48877148167161e-16
BUB1	SBF2-AS1	0.456427117184681	1.20880159998521e-20
TOP2A	SBF2-AS1	0.470922616469382	4.8497723493957e-22
CENPF	SBF2-AS1	0.441299309996673	2.95513338823062e-19
MAD2L1	SBF2-AS1	0.507255027600621	7.55655736900291e-26
CENPE	SBF2-AS1	0.448343360596357	6.80420545971604e-20
CENPA	SBF2-AS1	0.402916009045344	4.96413366105558e-16
BUB1B	AC011498.6	0.42742033465903	4.83730290522083e-18
BUB1	AC011498.6	0.400996822404134	7.02263203926143e-16
CENPF	AC011498.6	0.489091673679715	6.8952433226306e-24
MAD2L1	AC011498.6	0.422348114016648	1.30173358884903e-17
CENPE	AC011498.6	0.418368688740288	2.79751248405297e-17
CDC20	BBOX1-AS1	0.499466262099913	5.410960326789e-25
CCNB1	BBOX1-AS1	0.497947285668537	7.89710096776844e-25
BUB1B	BBOX1-AS1	0.41985855359313	2.10327492662039e-17
KIF20A	BBOX1-AS1	0.440976377168916	3.15836893954084e-19
BUB1	BBOX1-AS1	0.449295911192296	5.56398955759147e-20
PLK1	BBOX1-AS1	0.505368472393294	1.22299280704463e-25
UBE2C	BBOX1-AS1	0.52928961595345	2.17291799139519e-28
BIRC5	BBOX1-AS1	0.451381538624688	3.57339735519025e-20
CENPA	BBOX1-AS1	0.448842852459722	6.12330778152707e-20
CCNA2	AL358472.5	0.413158586241339	7.50167099217633e-17
BUB1B	AC005670.3	0.443888673295765	1.72920310646735e-19
BUB1	AC005670.3	0.440407317971444	3.55049795015874e-19
TOP2A	AC005670.3	0.487533	1.00309053147922e-23
CENPF	AC005670.3	0.424888805434794	7.94475764551607e-18
MAD2L1	AC005670.3	0.418226535008206	2.87448062027766e-17
CENPE	AC005670.3	0.411055770237822	1.11161262833049e-16
CDC20	PXN-AS1	0.411252988731631	1.07148474480887e-16
CCNB1	PXN-AS1	0.429191168313507	3.41031024412921e-18
UBE2C	PXN-AS1	0.41553051223395	4.79796837416517e-17
BIRC5	PXN-AS1	0.476990955205523	1.2050297911823e-22
BUB1	LINC00653	0.408695178713045	1.72289231456952e-16
CENPF	LINC00653	0.404021372749165	4.06096529876701e-16
MAD2L1	LINC00653	0.412463495801665	8.54570492128001e-17
CDK1	AC016065.1	0.424864935886369	7.98185353485791e-18
CDC20	AC016065.1	0.46365021667289	2.48159238162882e-21
CCNB1	AC016065.1	0.474747955036795	2.02266109569011e-22
BUB1B	AC016065.1	0.409824794951799	1.39758852830932e-16
KIF20A	AC016065.1	0.484853622038489	1.90249991331034e-23
BUB1	AC016065.1	0.495597015844981	1.41223712581761e-24
CENPF	AC016065.1	0.499378677601572	5.53049610353105e-25
PLK1	AC016065.1	0.473401560561708	2.75514367956933e-22
UBE2C	AC016065.1	0.448062100590353	7.2198637727748e-20
MAD2L1	AC016065.1	0.483206189452584	2.81199651411922e-23
CEP55	AC016065.1	0.484383842762458	2.12719278432467e-23
CENPA	AC016065.1	0.460591012846495	4.87478549844678e-21
CDK1	AP005482.2	0.448390835508433	6.73640762545746e-20
BUB1B	AP005482.2	0.407569990329504	2.12050360343635e-16
TOP2A	AP005482.2	0.425024839367457	7.73655862466373e-18
CENPF	AP005482.2	0.465666234519745	1.58444375875732e-21
UBE2C	AP005482.2	0.423304250337173	1.08151904474902e-17
CDC20	GASAL1	0.447075795955257	8.88473678317764e-20
KIF20A	GASAL1	0.442972831730563	2.09116851519434e-19
BUB1	GASAL1	0.422023255857105	1.38615103608473e-17
PLK1	GASAL1	0.400366454028048	7.86632124561852e-16
CENPE	GASAL1	0.404656614340574	3.61710540011992e-16
CDK1	LINC00205	0.490397179423737	5.02956210076618e-24
CDC20	LINC00205	0.442698717835199	2.21332862886068e-19
CCNB1	LINC00205	0.442379446030399	2.36448553479884e-19
BUB1B	LINC00205	0.575892747405007	2.01448390592732e-34
KIF20A	LINC00205	0.533602633627623	6.56917412790744e-29
BUB1	LINC00205	0.554797879276935	1.42123189414383e-31
TOP2A	LINC00205	0.557859835682956	5.64613370391484e-32
CENPF	LINC00205	0.629989717192857	9.32065785075501e-43
PLK1	LINC00205	0.49485912237218	1.69341035863699e-24
UBE2C	LINC00205	0.402633853474254	5.22460962739624e-16
MAD2L1	LINC00205	0.534645558679691	4.90635470615925e-29
CEP55	LINC00205	0.449073359605393	5.83215047409995e-20
CENPE	LINC00205	0.534018178020456	5.84871427777008e-29
CENPA	LINC00205	0.444744832302704	1.44695855003916e-19
UBE2C	AC139768.1	0.400396022967753	7.82461195519798e-16
BUB1B	AC055855.1	0.414232827613014	6.12972263973603e-17
CENPF	AC055855.1	0.419089527623304	2.43732900158238e-17
CENPE	AC055855.1	0.402987916107164	4.89981630502806e-16
CDC20	AL035071.1	0.50968905758398	4.04216810979427e-26
CCNB1	AL035071.1	0.52739768068304	3.65257059052358e-28
KIF20A	AL035071.1	0.443916215398839	1.71933230740767e-19
CENPF	AL035071.1	0.400253780144757	8.02726548672189e-16
PLK1	AL035071.1	0.420805659743387	1.75318484553797e-17
UBE2C	AL035071.1	0.683620177584694	7.95220516589793e-53
CENPA	AL035071.1	0.404747558163611	3.55758904078274e-16
BUB1	AC012442.1	0.414958715455688	5.34551826416343e-17
MAD2L1	AC012442.1	0.438492409513958	5.2555968972481e-19
CCNB1	AC063948.1	0.422689707971491	1.21841713076186e-17
KIF20A	AC063948.1	0.40356302151579	4.41400667285695e-16
BUB1	AC063948.1	0.400715448420359	7.38764498139596e-16
UBE2C	AC063948.1	0.436154670584325	8.45491721227698e-19
UBE2C	ZFAS1	0.493453019964007	2.39053899798351e-24
CCNA2	MGC27382	0.420847368161614	1.73916175914098e-17
TOP2A	MGC27382	0.453618476451721	2.21488483340969e-20
CENPF	AC006008.1	0.444984530199291	1.37641728449967e-19
CENPF	MAP3K14-AS1	0.406106861518379	2.77457583395898e-16
BUB1B	RAD51-AS1	0.402145279131546	5.70772402776585e-16
CDK1	SNHG3	0.489117342566912	6.85269147488161e-24
CDC20	SNHG3	0.613713277040866	4.44052790977237e-40
CCNB1	SNHG3	0.629091587811891	1.32243341087022e-42
BUB1B	SNHG3	0.441510338093297	2.82933482621548e-19
KIF20A	SNHG3	0.515253638977901	9.48811854667394e-27
BUB1	SNHG3	0.473009083641499	3.01410521187612e-22
CENPF	SNHG3	0.446070962180277	1.09686249378057e-19
PLK1	SNHG3	0.515485047409307	8.92797584225046e-27
UBE2C	SNHG3	0.639362265351737	2.25808791633644e-44
BIRC5	SNHG3	0.487008265773356	1.13762665886989e-23
MAD2L1	SNHG3	0.424407738191222	8.72616219408239e-18
CEP55	SNHG3	0.526999749452496	4.07248506724062e-28
CENPE	SNHG3	0.432536490242276	1.75211312534006e-18
CENPA	SNHG3	0.524461777096457	8.12495015016039e-28
CDK1	AC127024.5	0.46886574826166	7.7263245321896e-22
CDC20	AC127024.5	0.417248502637116	3.4634283766532e-17
CCNB1	AC127024.5	0.452081800642115	3.07763351201737e-20
BUB1B	AC127024.5	0.473137732963127	2.92668220201885e-22
KIF20A	AC127024.5	0.472164050313463	3.65585027134001e-22
BUB1	AC127024.5	0.450716140562204	4.11697135237243e-20
TOP2A	AC127024.5	0.441092362214803	3.08383936795353e-19
CENPF	AC127024.5	0.590362285657847	1.68954719039269e-36
PLK1	AC127024.5	0.415218446024047	5.08958696189575e-17
UBE2C	AC127024.5	0.481175975372985	4.53809191054869e-23
MAD2L1	AC127024.5	0.426855183769785	5.4058594945751e-18
CEP55	AC127024.5	0.445394243410148	1.26359688429383e-19
CENPE	AC127024.5	0.466484751389064	1.31945852618518e-21
CENPA	AC127024.5	0.458213545908923	8.19988772214821e-21
CENPF	AL031778.1	0.406064030700793	2.79644227186587e-16
CDK1	AC092953.2	0.415100925244319	5.20386204116954e-17
BUB1B	AC092953.2	0.430199799062711	2.79207278778871e-18
BUB1	AC092953.2	0.404236062484561	3.90528206447819e-16
TOP2A	AC092953.2	0.44892814598116	6.01394146569807e-20
CENPF	AC092953.2	0.555706187952939	1.08185462465022e-31
CEP55	AC092953.2	0.411740695673636	9.78259925170009e-17
CENPE	AC092953.2	0.434852202351933	1.10017712239496e-18
CDK1	AC010969.2	0.408487294437755	1.79037976935121e-16
CDC20	AC010969.2	0.491442969124197	3.90251271880929e-24
CCNB1	AC010969.2	0.464442474756018	2.08118406391929e-21
PLK1	AC010969.2	0.451058200541511	3.82808232760643e-20
UBE2C	AC010969.2	0.529915500821633	1.82857564380144e-28
BIRC5	AC010969.2	0.444750274077258	1.4453182880057e-19
CEP55	AC010969.2	0.422659883609237	1.2254775446674e-17
CENPA	AC010969.2	0.536087445842763	3.27183811768236e-29
CCNB1	MIR222HG	0.435460421023962	9.73024944978497e-19
KIF20A	MIR222HG	0.405369615731951	3.17549673780855e-16
PLK1	MIR222HG	0.403580879271589	4.39970444514195e-16
UBE2C	MIR222HG	0.467846278518657	9.72102081286699e-22
CEP55	MIR222HG	0.473239451954293	2.85933308600513e-22
CENPA	MIR222HG	0.419664218457235	2.18317781923412e-17
CDK1	AC010327.6	0.486713350507157	1.22084535689797e-23
BUB1B	AC010327.6	0.444584710104135	1.49605128459371e-19
KIF20A	AC010327.6	0.407312836718963	2.22331721845616e-16
BUB1	AC010327.6	0.421552763448942	1.51802925850067e-17
TOP2A	AC010327.6	0.463389546162517	2.62924365101144e-21
CENPF	AC010327.6	0.479630515780815	6.51890778938037e-23
PLK1	AC010327.6	0.449252593248065	5.6152156424791e-20
UBE2C	AC010327.6	0.438892947998703	4.8426480961201e-19
CEP55	AC010327.6	0.409016744772946	1.62338993997331e-16
CENPE	AC010327.6	0.444453369995578	1.53754026965247e-19
CCNB1	RAB30-DT	0.402205026142189	5.64637041766783e-16
BUB1B	RAB30-DT	0.420500705978053	1.85914709154243e-17
BUB1	RAB30-DT	0.415828774399813	4.53461846835271e-17
CENPF	RAB30-DT	0.445832712184409	1.15293429906563e-19
MAD2L1	RAB30-DT	0.430618589969256	2.56905487113797e-18
CENPF	GUSBP11	0.401746496464711	6.13431841741639e-16
CDK1	LINC00862	0.448000852562538	7.31364002744556e-20
CDC20	LINC00862	0.501613095263598	3.16088220544118e-25
CCNB1	LINC00862	0.423297997963464	1.08283262196184e-17
BUB1B	LINC00862	0.518793187776638	3.72168799669749e-27
CENPF	LINC00862	0.412609648404122	8.31495676858309e-17
PLK1	LINC00862	0.426386893166646	5.92633490188251e-18
UBE2C	LINC00862	0.463810416920211	2.39493555937666e-21
CEP55	LINC00862	0.404158594553497	3.96077068486324e-16
CENPE	LINC00862	0.495627814812749	1.40156145883713e-24
CENPA	LINC00862	0.433884828036838	1.33683244523968e-18
CDK1	SNHG20	0.41159256747406	1.00569853334478e-16
CDC20	SNHG20	0.438637767949337	5.10187797247074e-19
CCNB1	SNHG20	0.50682433352102	8.43675461104022e-26
BUB1B	SNHG20	0.414376621661538	5.96589203230836e-17
KIF20A	SNHG20	0.522145308287464	1.51847073997598e-27
BUB1	SNHG20	0.495098686675618	1.59654910426038e-24
CENPF	SNHG20	0.430150853379731	2.81934899983798e-18
PLK1	SNHG20	0.489124242981305	6.84129675717466e-24
UBE2C	SNHG20	0.450108496601231	4.68402351624e-20
BIRC5	SNHG20	0.610780874814635	1.29855252605249e-39
MAD2L1	SNHG20	0.455784716359185	1.38906607065448e-20
CEP55	SNHG20	0.516233607279155	7.3304058442325e-27
CENPE	SNHG20	0.415827341054561	4.53584942871546e-17
CENPA	SNHG20	0.509573087033119	4.16494887022196e-26
CDK1	AL031186.1	0.402209239426923	5.64206835110032e-16
CCNB1	AL031186.1	0.431865262724305	2.0037938935852e-18
BUB1B	AL031186.1	0.413230302889281	7.40136466380072e-17
KIF20A	AL031186.1	0.453732208512974	2.16146719381926e-20
BUB1	AL031186.1	0.412082606939883	9.17701996099573e-17
CENPF	AL031186.1	0.492720783709195	2.85888570622797e-24
PLK1	AL031186.1	0.47331007699076	2.81347246506225e-22
UBE2C	AL031186.1	0.464891675871878	1.8831841486513e-21
BIRC5	AL031186.1	0.440078705661003	3.79836145756435e-19
CEP55	AL031186.1	0.488371467511971	8.20139309750383e-24
CENPE	AL031186.1	0.414636648852423	5.68048251283669e-17
CENPA	AL031186.1	0.458351530678096	7.95697466358436e-21
UBE2C	AC007938.3	0.461795431630694	3.73993160583565e-21
BUB1B	AC068205.2	0.446995011024438	9.03675807077273e-20
KIF20A	AC068205.2	0.405054028740665	3.3640171276581e-16
BUB1	AC068205.2	0.408840270276289	1.67727636385242e-16
CENPF	AC068205.2	0.44538015561984	1.26732054348815e-19
MAD2L1	AC068205.2	0.422487113998732	1.26717600886585e-17
CENPE	AC068205.2	0.426086287658681	6.28607967547727e-18
CENPF	AC010642.2	0.422291944693221	1.31595944826582e-17
BUB1B	AL138756.1	0.411934146040949	9.43530617237241e-17
KIF20A	AL138756.1	0.418225287575486	2.87516515898316e-17
BUB1	AL138756.1	0.415481494805036	4.84266237095978e-17
CENPF	AL138756.1	0.435931351433138	8.8460872171552e-19
CENPA	AL138756.1	0.402679155843105	5.18190219290528e-16
CDK1	NRSN2-AS1	0.41395906809139	6.45393503231334e-17
CDC20	NRSN2-AS1	0.422217930627161	1.33493832902112e-17
BUB1B	NRSN2-AS1	0.492896259561055	2.73900789083333e-24
KIF20A	NRSN2-AS1	0.467450449437195	1.06254545915123e-21
BUB1	NRSN2-AS1	0.499399965323726	5.50120497711447e-25
TOP2A	NRSN2-AS1	0.426183687877575	6.16722767130372e-18
CENPF	NRSN2-AS1	0.468214571937538	8.94785103836709e-22
PLK1	NRSN2-AS1	0.46953459305845	6.64286458629803e-22
MAD2L1	NRSN2-AS1	0.454249497672014	1.93408261589303e-20
CEP55	NRSN2-AS1	0.467227562408015	1.11707087304645e-21
CENPE	NRSN2-AS1	0.45313747333769	2.45554597257616e-20
CENPA	NRSN2-AS1	0.428517915512186	3.89596842183463e-18
CENPF	AC104532.2	0.403065433197116	4.83139702752966e-16
BUB1B	AC109460.2	0.475794734267646	1.58913045075817e-22
BUB1	AC109460.2	0.401376999233797	6.55742473104338e-16
TOP2A	AC109460.2	0.498350793385017	7.14382271388003e-25
CENPF	AC109460.2	0.445178643347461	1.32178102381705e-19
MAD2L1	AC109460.2	0.423187221930516	1.10636755150309e-17
CENPE	AC109460.2	0.492214829011673	3.23427386134761e-24
CDK1	AC069234.5	0.471135223002045	4.62101893980456e-22
CDC20	AC069234.5	0.514370964355443	1.19618151986851e-26
CCNB1	AC069234.5	0.525702557000911	5.80082168460593e-28
BUB1B	AC069234.5	0.429404858748634	3.26899539743726e-18
KIF20A	AC069234.5	0.453355564475124	2.34339518692387e-20
PLK1	AC069234.5	0.484516110465443	2.06140874348741e-23
UBE2C	AC069234.5	0.61781220407117	9.72242342106154e-41
BIRC5	AC069234.5	0.42966681113751	3.10360124783701e-18
CEP55	AC069234.5	0.455876180512077	1.3618698228221e-20
CENPE	AC069234.5	0.426373623059507	5.94177979444315e-18
CENPA	AC069234.5	0.474081946181599	2.35717195498468e-22
CDK1	WAC-AS1	0.418933759075589	2.51108399870852e-17
CCNB1	WAC-AS1	0.408749920187468	1.70554058429741e-16
BUB1B	WAC-AS1	0.45352916474404	2.25774202575309e-20
KIF20A	WAC-AS1	0.494972895734508	1.64670710450006e-24
BUB1	WAC-AS1	0.508264025400049	5.83384290293407e-26
TOP2A	WAC-AS1	0.432243075113826	1.85805653682008e-18
CENPF	WAC-AS1	0.538463607876654	1.67090833070832e-29
PLK1	WAC-AS1	0.437235438070404	6.78962796044399e-19
MAD2L1	WAC-AS1	0.448565733116119	6.492329372201e-20
CEP55	WAC-AS1	0.456487453247863	1.19310468171432e-20
CENPA	WAC-AS1	0.440177038825196	3.72245848178299e-19
CCNB1	AC083855.2	0.421861716220109	1.43010879731014e-17
BUB1B	AC083855.2	0.400449829273365	7.74926997450425e-16
KIF20A	AC083855.2	0.401223595009802	6.74138225469298e-16
PLK1	AC083855.2	0.403040325491202	4.85345465306013e-16
CEP55	AC083855.2	0.44595248411444	1.1244022500139e-19
CENPA	AC083855.2	0.413194090521549	7.45184724898114e-17
UBE2C	AC107375.1	0.405306860067855	3.21213939969199e-16
CENPF	AC068473.5	0.429153059753606	3.43613524838868e-18
CDC20	AC068756.1	0.611768976539395	9.05674844133521e-40
CCNB1	AC068756.1	0.482574530953738	3.26463172033731e-23
BUB1B	AC068756.1	0.474250317840554	2.26778243354454e-22
KIF20A	AC068756.1	0.464660833648985	1.98249881808253e-21
BUB1	AC068756.1	0.431532140850956	2.14157844988737e-18
CENPF	AC068756.1	0.405182856384753	3.28576891105249e-16
PLK1	AC068756.1	0.467699201763533	1.00478569768332e-21
UBE2C	AC068756.1	0.481352698724476	4.35346367229116e-23
MAD2L1	AC068756.1	0.465762372486628	1.55078840026811e-21
CENPE	AC068756.1	0.443156785359211	2.01293461741163e-19
CENPA	AC068756.1	0.407862456041051	2.00923808659867e-16
KIF20A	RFX3-AS1	0.419290267678685	2.34541249565392e-17
BUB1	RFX3-AS1	0.454761845450786	1.73213377708017e-20
PLK1	RFX3-AS1	0.448657987534652	6.36711248579725e-20
BIRC5	RFX3-AS1	0.563930233703573	8.80114613791237e-33
CEP55	RFX3-AS1	0.606039073652102	7.19150671372506e-39
CENPA	RFX3-AS1	0.49345356798173	2.3902185369021e-24
CDK1	LINC00294	0.507627445255623	6.86898249645267e-26
CDC20	LINC00294	0.444383553146262	1.56005352713422e-19
CCNB1	LINC00294	0.488421207201425	8.10382919023912e-24
BUB1B	LINC00294	0.510515660081705	3.26470260344737e-26
KIF20A	LINC00294	0.553503388130367	2.09370295557473e-31
BUB1	LINC00294	0.574153451688121	3.52253418080008e-34
TOP2A	LINC00294	0.482693729956807	3.17404110796914e-23
CENPF	LINC00294	0.488718620464777	7.54389328675735e-24
PLK1	LINC00294	0.572495631206225	5.981846907566e-34
UBE2C	LINC00294	0.446585693641999	9.84724632830345e-20
BIRC5	LINC00294	0.540066000385435	1.05885314822834e-29
MAD2L1	LINC00294	0.494530363042375	1.83583361914252e-24
CEP55	LINC00294	0.637440127351861	4.89392740795925e-44
CENPE	LINC00294	0.565581208447228	5.27361640728417e-33
CENPA	LINC00294	0.632205658159534	3.91252330492881e-43
CENPF	ZKSCAN2-DT	0.428732480793698	3.73423599597528e-18
MAD2L1	ZKSCAN2-DT	0.446757901315185	9.49789160405708e-20
BUB1B	LINC02335	0.412025872229158	9.27489438979542e-17
BUB1	LINC02335	0.401284373695827	6.66790042624918e-16
MAD2L1	LINC02335	0.42240149152254	1.28835491453891e-17
CDK1	AL035461.2	0.529979841121733	1.79639286011371e-28
CDC20	AL035461.2	0.620973906250573	2.96665619030544e-41
CCNB1	AL035461.2	0.618527720361695	7.44088762670587e-41
BUB1B	AL035461.2	0.439045017554356	4.69437408195854e-19
KIF20A	AL035461.2	0.536274673275534	3.10370565868462e-29
BUB1	AL035461.2	0.497487242567146	8.85185311865327e-25
CENPF	AL035461.2	0.480850577341768	4.89846123282677e-23
PLK1	AL035461.2	0.575096464386866	2.60286893037819e-34
UBE2C	AL035461.2	0.733949098536532	1.79441394869577e-64
BIRC5	AL035461.2	0.624939216822477	6.56685895438469e-42
MAD2L1	AL035461.2	0.442169674464966	2.46928336503484e-19
CEP55	AL035461.2	0.582254142243513	2.5355369445707e-35
CENPE	AL035461.2	0.448819035950842	6.15419424122793e-20
CENPA	AL035461.2	0.634009333785159	1.92015007348181e-43
UBE2C	AC087239.1	0.401218722515376	6.74730742004868e-16
CDC20	AC093673.1	0.42001472140283	2.04115359343834e-17
PLK1	AC093673.1	0.406393292742566	2.63259803559359e-16
BIRC5	AC093673.1	0.46181175810665	3.72649378949237e-21
CENPA	AC093673.1	0.413815040535083	6.63120850553038e-17
CCNA2	AC097376.3	0.432946542175595	1.61394400963358e-18
BUB1B	AC097376.3	0.427579423541468	4.68814922151672e-18
TOP2A	AC097376.3	0.484463313883523	2.08742327774024e-23
MAD2L1	AC097376.3	0.556127204750117	9.53060658529617e-32
CENPE	AC097376.3	0.484646984315163	1.99829365490857e-23
BUB1B	AC107959.3	0.429627798227929	3.12770166324984e-18
BUB1	AC107959.3	0.410381948303316	1.26016920029496e-16
TOP2A	AC107959.3	0.40539679593723	3.15975401026464e-16
MAD2L1	AC107959.3	0.400258260034261	8.02080513807962e-16
CDK1	DANCR	0.455288503256158	1.54620083610078e-20
CDC20	DANCR	0.461477305147084	4.01150646119475e-21
CCNB1	DANCR	0.481471570071101	4.23346227119505e-23
PLK1	DANCR	0.411900671658587	9.49452256389764e-17
UBE2C	DANCR	0.523087938306667	1.17799372238532e-27
BIRC5	DANCR	0.427854668089011	4.4407002771967e-18
CEP55	DANCR	0.458776399167631	7.25267033920049e-21
CENPA	DANCR	0.44327965482613	1.96229118057354e-19
CDK1	POLH-AS1	0.48091968911208	4.81963484430114e-23
CCNB1	POLH-AS1	0.408942467603595	1.64586006279345e-16
BUB1B	POLH-AS1	0.474417509561128	2.18232778014261e-22
KIF20A	POLH-AS1	0.458600265760518	7.5368663169094e-21
BUB1	POLH-AS1	0.478432893597571	8.62034248973168e-23
TOP2A	POLH-AS1	0.453015686804594	2.52045574810768e-20
CENPF	POLH-AS1	0.584288595598466	1.29424596653913e-35
PLK1	POLH-AS1	0.454705664567668	1.75322271454585e-20
UBE2C	POLH-AS1	0.418198098368098	2.89012530926728e-17
MAD2L1	POLH-AS1	0.402355902717835	5.49430304673471e-16
CEP55	POLH-AS1	0.464123436880853	2.23412933757771e-21
CENPE	POLH-AS1	0.444880522314611	1.40660033433045e-19
CENPA	POLH-AS1	0.463467683719654	2.58409870585096e-21
CDK1	AC145207.5	0.49244074127092	3.06100448682708e-24
CDC20	AC145207.5	0.462498122926617	3.20261753977621e-21
CCNB1	AC145207.5	0.463264933394707	2.70285286039905e-21
BUB1B	AC145207.5	0.458889454136825	7.07584261692615e-21
KIF20A	AC145207.5	0.463773198460961	2.41479830666709e-21
BUB1	AC145207.5	0.465329886192845	1.70795176396692e-21
TOP2A	AC145207.5	0.47788945477633	9.78208657581764e-23
CENPF	AC145207.5	0.450204918643973	4.58916667940831e-20
PLK1	AC145207.5	0.516455976115923	6.91275573765764e-27
UBE2C	AC145207.5	0.52048793903051	2.36833229207826e-27
BIRC5	AC145207.5	0.584968434341522	1.03267721148323e-35
MAD2L1	AC145207.5	0.445050416783808	1.35762777371955e-19
CEP55	AC145207.5	0.461304572844356	4.16700644931427e-21
CENPE	AC145207.5	0.469524416881544	6.65816911463911e-22
CENPA	AC145207.5	0.526160828116654	5.12024571761063e-28
CEP55	AC009509.4	0.469331807002716	6.95448728455796e-22
CDK1	AC125437.1	0.460993241429717	4.46241573489446e-21
CDC20	AC125437.1	0.436107612004139	8.53590487103486e-19
CCNB1	AC125437.1	0.425358811588551	7.24789395677234e-18
BUB1B	AC125437.1	0.463875420909391	2.36062957256093e-21
KIF20A	AC125437.1	0.441440413347431	2.87042343549248e-19
BUB1	AC125437.1	0.427534070121676	4.73020330326333e-18
TOP2A	AC125437.1	0.42381085665934	9.80130601938252e-18
CENPF	AC125437.1	0.455746247026933	1.40066380622871e-20
PLK1	AC125437.1	0.440780696014147	3.28814686279419e-19
CENPE	AC125437.1	0.417094747918602	3.56621647177708e-17
CENPA	AC125437.1	0.421748834990927	1.46163597414404e-17
BUB1B	WARS2-AS1	0.486351159084135	1.3312980515161e-23
KIF20A	WARS2-AS1	0.441207129832448	3.01179622286258e-19
BUB1	WARS2-AS1	0.46291391497807	2.92129051322884e-21
TOP2A	WARS2-AS1	0.41808430567523	2.95357098264044e-17
CENPF	WARS2-AS1	0.446698893164697	9.61620414444553e-20
PLK1	WARS2-AS1	0.439359244557734	4.40199804412061e-19
MAD2L1	WARS2-AS1	0.468578722661501	8.24304436285302e-22
CEP55	WARS2-AS1	0.419434576126325	2.28144838462263e-17
CENPE	WARS2-AS1	0.448627131416514	6.40872658137981e-20
TOP2A	AC106037.2	0.401190299264224	6.78197332368145e-16
CENPF	AC106037.2	0.425821870261042	6.62020406520732e-18
MAD2L1	AC011029.1	0.417644420632226	3.21195823235366e-17
CDK1	LINC00665	0.408230081872858	1.87748167656497e-16
CDC20	LINC00665	0.454553845264737	1.81148504031385e-20
CCNB1	LINC00665	0.424863355604109	7.98431546656668e-18
BUB1B	LINC00665	0.411005327027483	1.12211103159667e-16
KIF20A	LINC00665	0.43042971067344	2.66738163710372e-18
BUB1	LINC00665	0.428959656413351	3.5701922038086e-18
CENPF	LINC00665	0.462269914539874	3.3681989852195e-21
PLK1	LINC00665	0.409798640212149	1.4043889324152e-16
UBE2C	LINC00665	0.488103706270208	8.74684995658832e-24
MAD2L1	LINC00665	0.418823564493516	2.56458012686502e-17
CENPA	LINC00665	0.420835975149098	1.74298130584574e-17
CDK1	ELF3-AS1	0.435784239831906	9.11344070066302e-19
CENPF	ELF3-AS1	0.485025546863224	1.82626137132086e-23
CDK1	AC002116.2	0.490458599973202	4.95529238978503e-24
CDC20	AC002116.2	0.541216619368431	7.61937183942445e-30
CCNB1	AC002116.2	0.496266675932218	1.19723361442223e-24
BUB1B	AC002116.2	0.45991553399376	5.65332180088747e-21
KIF20A	AC002116.2	0.463425209264747	2.60854327290435e-21
BUB1	AC002116.2	0.481468036909424	4.23698153322085e-23
TOP2A	AC002116.2	0.446349635812175	1.03467624387073e-19
CENPF	AC002116.2	0.480396386576323	5.44906503182256e-23
PLK1	AC002116.2	0.467700505543055	1.00449126665415e-21
UBE2C	AC002116.2	0.531784519663751	1.0899956885215e-28
BIRC5	AC002116.2	0.483218541917718	2.80379239671015e-23
MAD2L1	AC002116.2	0.513439267682939	1.52645567388508e-26
CENPE	AC002116.2	0.423697713150376	1.00193112721035e-17
CENPA	AC002116.2	0.48305747458574	2.91264584004837e-23
CENPF	AC010326.3	0.465799237796992	1.53807052146268e-21
TOP2A	ANKRD10-IT1	0.40479445878808	3.52727263452413e-16
CENPF	ANKRD10-IT1	0.401560008454713	6.34440187470792e-16
CCNB1	AC004812.2	0.444039335678126	1.67588102179773e-19
KIF20A	AC004812.2	0.456442150479394	1.20487164616685e-20
BUB1	AC004812.2	0.426852554584406	5.40865229809966e-18
CENPF	AC004812.2	0.438099776110522	5.69395631304332e-19
PLK1	AC004812.2	0.442707379430679	2.20936323133176e-19
UBE2C	AC004812.2	0.438572736094106	5.17009556897287e-19
BIRC5	AC004812.2	0.419537694969917	2.23679458349581e-17
MAD2L1	AC004812.2	0.426198664443942	6.14914964287119e-18
CEP55	AC004812.2	0.478095784632999	9.32387111619549e-23
CENPA	AC004812.2	0.470110723526887	5.83066337750185e-22
CDK1	AL355574.1	0.46793063837358	9.53830647026036e-22
CDC20	AL355574.1	0.534562707462605	5.02162617136996e-29
CCNB1	AL355574.1	0.485902248416846	1.48195121348592e-23
BUB1B	AL355574.1	0.523692154511164	1.00065360709075e-27
KIF20A	AL355574.1	0.548009571723593	1.06379854715268e-30
BUB1	AL355574.1	0.516589565692698	6.6732413952632e-27
TOP2A	AL355574.1	0.481131894115193	4.58533512912658e-23
CENPF	AL355574.1	0.543626988046666	3.80838782474453e-30
PLK1	AL355574.1	0.489981479225709	5.5619083185009e-24
UBE2C	AL355574.1	0.424771256955901	8.12909326870463e-18
BIRC5	AL355574.1	0.434978774569802	1.07243633285071e-18
MAD2L1	AL355574.1	0.503492790462101	1.96803835222507e-25
CEP55	AL355574.1	0.435741207471751	9.19313716189013e-19
CENPE	AL355574.1	0.486662144598587	1.23589409365454e-23
CENPA	AL355574.1	0.424822329370451	8.04849237253314e-18
KIF20A	AL117336.2	0.445134306995384	1.33406896750785e-19
CENPF	AL117336.2	0.404471501114308	3.7412840916486e-16
CDK1	AL512598.1	0.417574161876016	3.25523512990113e-17
BIRC5	RHOXF1-AS1	0.467037084277887	1.16584606113057e-21
CDC20	AF279873.3	0.46684103873466	1.21823777638448e-21
CCNB1	AF279873.3	0.478939456329688	7.66046326222702e-23
UBE2C	AF279873.3	0.466368056434069	1.35437938753692e-21
CDK1	AC107021.2	0.442419779617217	2.34484331747249e-19
BUB1B	AC107021.2	0.461844266960799	3.69987824502697e-21
TOP2A	AC107021.2	0.428835164404566	3.65919007131843e-18
CENPF	AC107021.2	0.454616785917144	1.78710307131154e-20
PLK1	AC107021.2	0.402345057823196	5.50509814044346e-16
CENPE	AC107021.2	0.462436950801748	3.24619870770561e-21
CENPA	AC107021.2	0.410484214703178	1.23642850634686e-16
CEP55	AC092171.4	0.414659303210025	5.65626159985986e-17
CENPA	AC092171.4	0.416203759907444	4.22360136088216e-17
TOP2A	AC073046.1	0.423872193093257	9.68507867189871e-18
BIRC5	AC002310.1	0.408881625809299	1.66449303542713e-16
BUB1B	AC007996.1	0.404427939452374	3.77110916583625e-16
TOP2A	AC007996.1	0.404206313604625	3.92649971607811e-16
CENPF	AC007996.1	0.402943867145736	4.93911822221114e-16
MAD2L1	UBA6-AS1	0.416736446234043	3.81751967994384e-17
UBE2C	MIR181A2HG	0.412558623939848	8.39481117298444e-17
UBE2C	AL137785.1	0.466809489006575	1.22688319075605e-21
CCNB1	AC109454.2	0.418784007960541	2.58405547253713e-17
UBE2C	FOXP4-AS1	0.441532589022404	2.81638171195976e-19
BIRC5	CYTOR	0.425329321622596	7.28979278516363e-18
CDK1	AL136169.1	0.457274539764448	1.00583176914524e-20
CDC20	AL136169.1	0.422450323364098	1.27623399493505e-17
CENPF	AL136169.1	0.423663670335925	1.00858328270992e-17
UBE2C	AL136169.1	0.43802938354577	5.77626344646868e-19
CEP55	AL136169.1	0.522572985332359	1.35338675306187e-27
CENPE	AL136169.1	0.423114320840427	1.12212930178388e-17
CENPA	AL136169.1	0.46058565291708	4.88052651634538e-21
CDK1	ZNF529-AS1	0.409564647263387	1.46669225827256e-16
CDC20	ZNF529-AS1	0.46845847087983	8.46951701626487e-22
CCNB1	ZNF529-AS1	0.496815511951061	1.04537945931962e-24
KIF20A	ZNF529-AS1	0.449434340246223	5.40335346947285e-20
BUB1	ZNF529-AS1	0.416658534060225	3.87442568842035e-17
CENPF	ZNF529-AS1	0.426104564281888	6.26360743586497e-18
UBE2C	ZNF529-AS1	0.533299900757292	7.14859964132557e-29
BIRC5	ZNF529-AS1	0.401023014418254	6.98956886586487e-16
MAD2L1	ZNF529-AS1	0.419895245825194	2.08851438032662e-17
CENPA	ZNF529-AS1	0.437836581915745	6.00773897298276e-19
BIRC5	MAFG-DT	0.44143370471603	2.87439623758861e-19
BUB1B	AC131009.1	0.402528729875255	5.32504697597676e-16
BUB1	AC131009.1	0.423633080822648	1.01459765979741e-17
MAD2L1	AC131009.1	0.406115118301665	2.77037983382567e-16
CENPE	AC131009.1	0.423866135851787	9.69649607954358e-18
MAD2L1	Z98884.2	0.425954261999569	6.45078444176677e-18
CENPE	Z98884.2	0.411910518803556	9.47706511385514e-17
UBE2C	LINC00852	0.401856388904388	6.01373459660738e-16
CEP55	LINC00852	0.410397291228609	1.25657907694853e-16
CENPA	LINC00852	0.400379493478682	7.8479012643007e-16
KIF20A	AL162253.2	0.407394373949586	2.19019864068279e-16
PLK1	AL162253.2	0.43500383007718	1.06702707481332e-18
BIRC5	AL162253.2	0.588149195143385	3.5655537173382e-36
CEP55	AL162253.2	0.58583522289633	7.73773174414389e-36
CENPA	AL162253.2	0.457032010887651	1.06021761381402e-20
CDK1	AL513534.2	0.452112424591477	3.05757295280545e-20
CENPF	AL513534.2	0.505437083987686	1.20182704818571e-25
UBE2C	AL513534.2	0.437486828078397	6.45117081905189e-19
CENPA	AL513534.2	0.40582242362369	2.9229956995489e-16
CDK1	AC007541.1	0.428854383684707	3.64530941288542e-18
CDC20	AC007541.1	0.441919399617967	2.600307519946e-19
BUB1B	AC007541.1	0.41487346905395	5.43224149304507e-17
KIF20A	AC007541.1	0.409283805557557	1.54506033836545e-16
BUB1	AC007541.1	0.494667612718672	1.77499251505703e-24
TOP2A	AC007541.1	0.467306726582842	1.09739614803213e-21
CENPF	AC007541.1	0.412958361022342	7.78883646834436e-17
MAD2L1	AC007541.1	0.475170296860381	1.83526051344777e-22
CENPE	AC007541.1	0.441543989008703	2.80976796941902e-19
CENPA	AC007541.1	0.422427733460036	1.28182721021131e-17
CENPF	ZNF32-AS1	0.502276048980334	2.67533742784836e-25
CEP55	ZNF32-AS1	0.40135184625768	6.58724609333213e-16
CCNB1	AF117829.1	0.409234924938663	1.55911421470414e-16
CDC20	AC244102.4	0.496416595601366	1.15371629444806e-24
CCNB1	AC244102.4	0.400052425705009	8.32296651892127e-16
BUB1B	AC244102.4	0.453618071971164	2.21507711032719e-20
PLK1	AC244102.4	0.408885478954526	1.66330688038849e-16
CCNB1	AC010618.3	0.403968925659451	4.09991390653119e-16
KIF20A	AC010618.3	0.412452748260382	8.56291941358615e-17
PLK1	AC010618.3	0.436481619179812	7.91273579587039e-19
BIRC5	AC010618.3	0.544580216634429	2.89042496218026e-30
CEP55	AC010618.3	0.566695570576937	3.72620048525367e-33
CENPA	AC010618.3	0.48772074319289	9.58968328842027e-24
BUB1B	AC025171.2	0.436975772572232	7.15756135708154e-19
TOP2A	AC025171.2	0.495974626431748	1.28670911642837e-24
CENPF	AC025171.2	0.444513475987024	1.51841474222553e-19
CENPE	AC025171.2	0.433538580440461	1.4331669213041e-18
UBE2C	AC011481.1	0.449431854144856	5.40619772926106e-20
UBE2C	AC005014.2	0.442234079006833	2.43663107391075e-19
CEP55	AC005014.2	0.430759435576322	2.49806182125011e-18
CENPA	AC005014.2	0.402824435319634	5.04724247493457e-16
CENPF	AC034229.4	0.406105147200309	2.77544781204289e-16
BUB1B	THAP9-AS1	0.445851967749357	1.14829963913626e-19
KIF20A	THAP9-AS1	0.418390068158476	2.78611330164381e-17
BUB1	THAP9-AS1	0.435407971081624	9.83394741014156e-19
CENPF	THAP9-AS1	0.43089747258247	2.430357450203e-18
PLK1	THAP9-AS1	0.401211426514288	6.75618923149337e-16
MAD2L1	THAP9-AS1	0.479212088905904	7.18830368995749e-23
CEP55	THAP9-AS1	0.408632586819535	1.74294489594225e-16
CENPE	THAP9-AS1	0.462361929000342	3.30044511120738e-21
CENPF	AC244033.2	0.4480145940806	7.29249675341848e-20
TOP2A	AP005899.1	0.400044598478065	8.3346745310203e-16
CDC20	AC046143.2	0.402971920006633	4.91405292525857e-16
BIRC5	AC046143.2	0.481607170881062	4.10055129317384e-23
CDC20	AL359504.1	0.502109954982641	2.78958564370746e-25
BUB1	AL359504.1	0.408181989903867	1.89422297525756e-16
UBE2C	AL359504.1	0.4479930573178	7.32566092912039e-20
MAD2L1	AL359504.1	0.423505199885114	1.04012507590934e-17
CENPF	AC107027.3	0.405701591413083	2.98837960265041e-16
CDK1	AL603832.1	0.401435107560166	6.48903715435329e-16
BUB1B	AL603832.1	0.42123491593046	1.61402173584517e-17
TOP2A	AL603832.1	0.463965125213952	2.31408174155043e-21
CENPF	AL603832.1	0.428424744310264	3.96832430341725e-18
MAD2L1	AL603832.1	0.421508962071926	1.53091646005329e-17
CENPE	AL603832.1	0.464787736460041	1.92727990420599e-21
CDK1	AL358472.4	0.409233311522678	1.55958022839371e-16
CDC20	AL358472.4	0.417089062256367	3.57007436249503e-17
CCNB1	AL358472.4	0.41560346608152	4.73219855789493e-17
BUB1B	AL358472.4	0.479404004267138	6.87326121631328e-23
KIF20A	AL358472.4	0.454122047504672	1.98781678650298e-20
BUB1	AL358472.4	0.493457315101657	2.38802849108526e-24
TOP2A	AL358472.4	0.450115204113675	4.67736288043747e-20
CENPF	AL358472.4	0.494319240985737	1.93346017113602e-24
PLK1	AL358472.4	0.441280548758304	2.96658018508503e-19
MAD2L1	AL358472.4	0.497981927054415	7.82946845531843e-25
CEP55	AL358472.4	0.415478526633646	4.84538183730543e-17
CENPE	AL358472.4	0.474085385333736	2.35531180547268e-22
CENPA	AL358472.4	0.420311259199943	1.92811725045246e-17
CDC20	LINC00115	0.423574668697153	1.02618048462797e-17
BUB1B	LINC00115	0.422485389999011	1.26759904921107e-17
BUB1	LINC00115	0.417263397923861	3.45362661872652e-17
CENPE	LINC00115	0.421402626984738	1.56265128953097e-17
CDK1	AC069544.1	0.411903343605277	9.48978250007556e-17
CDC20	AC069544.1	0.434959000881936	1.07672432829704e-18
CCNB1	AC069544.1	0.445362508554784	1.2720002240631e-19
KIF20A	AC069544.1	0.448971980330741	5.9584859043427e-20
BUB1	AC069544.1	0.437329261023204	6.66131469188496e-19
CENPF	AC069544.1	0.445571708751036	1.21760174550375e-19
PLK1	AC069544.1	0.41803162883814	2.98340265649779e-17
UBE2C	AC069544.1	0.489780901665154	5.83827976893668e-24
BIRC5	AC069544.1	0.427126645850857	5.12500575971155e-18
MAD2L1	AC069544.1	0.435641802339885	9.37986686827622e-19
CEP55	AC069544.1	0.407513618312254	2.14263468663869e-16
CENPA	AC069544.1	0.453047007104402	2.503603056859e-20
CDC20	AP000873.2	0.462917945880959	2.91868600672369e-21
CCNB1	AP000873.2	0.482261064313778	3.5152123224332e-23
BUB1B	AP000873.2	0.487664278688378	9.72054615361638e-24
KIF20A	AP000873.2	0.467133606058654	1.14087333785647e-21
BUB1	AP000873.2	0.462991518163225	2.8715483264996e-21
CENPF	AP000873.2	0.501973960141277	2.88670443985005e-25
MAD2L1	AP000873.2	0.45577851010257	1.3909307145988e-20
CENPE	AP000873.2	0.416540788238061	3.9620104807709e-17
CDK1	LINC01224	0.557112442188315	7.07934907618834e-32
CDC20	LINC01224	0.51928346617911	3.2663736416615e-27
CCNB1	LINC01224	0.481794135085648	3.92402008360653e-23
BUB1B	LINC01224	0.541499492578327	7.02586191037415e-30
KIF20A	LINC01224	0.522180117102785	1.50432203196864e-27
BUB1	LINC01224	0.564184279968878	8.13567500712283e-33
TOP2A	LINC01224	0.566397305538177	4.08974357769069e-33
CENPF	LINC01224	0.515152037111465	9.74488594993436e-27
PLK1	LINC01224	0.459128354156967	6.71603203849179e-21
UBE2C	LINC01224	0.456184525781375	1.27399256426036e-20
BIRC5	LINC01224	0.429470597608506	3.22669166929832e-18
MAD2L1	LINC01224	0.530858751761989	1.40894042749124e-28
CENPE	LINC01224	0.519786491594506	2.85642330841818e-27
CENPA	LINC01224	0.515342933694379	9.26797692034328e-27
CDK1	MED8-AS1	0.417419582557353	3.35247727683823e-17
CDC20	MED8-AS1	0.416639908386779	3.88815257570769e-17
BUB1B	MED8-AS1	0.41058792169693	1.21280202362748e-16
KIF20A	MED8-AS1	0.434968596566839	1.07464136747945e-18
BUB1	MED8-AS1	0.442892045417021	2.12646468894263e-19
CENPF	MED8-AS1	0.486858112535721	1.17927249591781e-23
PLK1	MED8-AS1	0.425552359295349	6.97872048654428e-18
MAD2L1	MED8-AS1	0.412288293422579	8.8306161364689e-17
CEP55	MED8-AS1	0.411792194106661	9.68893895742634e-17
CENPE	MED8-AS1	0.470002052786864	5.97598122661099e-22
CDK1	AC007066.2	0.452605669171053	2.7516531901346e-20
CDC20	AC007066.2	0.433430060864969	1.46474160149561e-18
CCNB1	AC007066.2	0.453688199563129	2.18198513498793e-20
BUB1B	AC007066.2	0.456747412407817	1.12773859658336e-20
KIF20A	AC007066.2	0.481368836325996	4.33697799740113e-23
BUB1	AC007066.2	0.466684159000523	1.26182784228899e-21
TOP2A	AC007066.2	0.402189133653183	5.6626267835206e-16
CENPF	AC007066.2	0.528123275961408	2.99406510751729e-28
PLK1	AC007066.2	0.454578975852816	1.80171091009194e-20
UBE2C	AC007066.2	0.490084527382009	5.42498006591262e-24
MAD2L1	AC007066.2	0.436293414140585	8.22051391737241e-19
CEP55	AC007066.2	0.44305611954027	2.05538306222241e-19
CENPE	AC007066.2	0.471733691493239	4.03266387473412e-22
CENPA	AC007066.2	0.449571269079605	5.24895227503753e-20
CDK1	THUMPD3-AS1	0.472343221338857	3.50940504917527e-22
CDC20	THUMPD3-AS1	0.458842993418736	7.14799124030506e-21
CCNB1	THUMPD3-AS1	0.504420009253714	1.55617486955532e-25
BUB1B	THUMPD3-AS1	0.505354050344278	1.22748839297818e-25
KIF20A	THUMPD3-AS1	0.547668235351219	1.1756864168688e-30
BUB1	THUMPD3-AS1	0.549156966307017	7.59447256062381e-31
TOP2A	THUMPD3-AS1	0.42840232425006	3.98593177689562e-18
CENPF	THUMPD3-AS1	0.566232395679723	4.30558343588433e-33
PLK1	THUMPD3-AS1	0.490410774976224	5.01302831185674e-24
UBE2C	THUMPD3-AS1	0.45956973866961	6.09803568757334e-21
BIRC5	THUMPD3-AS1	0.423367552468993	1.06830762555555e-17
MAD2L1	THUMPD3-AS1	0.474406585237702	2.18781313562521e-22
CEP55	THUMPD3-AS1	0.494897829347524	1.67737654773266e-24
CENPE	THUMPD3-AS1	0.485066410012969	1.80858884370402e-23
CENPA	THUMPD3-AS1	0.469317018677444	6.97776806388182e-22
BUB1B	FAM111A-DT	0.499521536307137	5.3368378267375e-25
KIF20A	FAM111A-DT	0.428815875750739	3.67317307971052e-18
BUB1	FAM111A-DT	0.453674009494061	2.1886416549227e-20
TOP2A	FAM111A-DT	0.454685930497651	1.76069024466344e-20
CENPF	FAM111A-DT	0.490216978739095	5.25385570454242e-24
MAD2L1	FAM111A-DT	0.472421586582881	3.44718529984948e-22
CENPE	FAM111A-DT	0.467237764170561	1.11451604416369e-21
CCNB1	GSEC	0.419642059665656	2.19247593829608e-17
KIF20A	GSEC	0.448355711697692	6.78650276664667e-20
BUB1	GSEC	0.411500824648538	1.0230701026606e-16
PLK1	GSEC	0.402985466134945	4.90199416609286e-16
CDC20	AC012676.1	0.46355717990321	2.53332889666346e-21
CCNB1	AC012676.1	0.442389001149424	2.35981766406292e-19
PLK1	AC012676.1	0.422144281733506	1.35409051603101e-17
UBE2C	AC012676.1	0.46830869687827	8.76017886257239e-22
BUB1B	AC008115.3	0.451597968083439	3.41231950212237e-20
BUB1	AC008115.3	0.460368298227385	5.11903132430847e-21
TOP2A	AC008115.3	0.435291252995803	1.00686256997137e-18
CENPF	AC008115.3	0.422859154263261	1.17905591403009e-17
MAD2L1	AC008115.3	0.478561304921726	8.36634965620993e-23
CENPE	AC008115.3	0.472004652750647	3.79118588045871e-22
BUB1B	AC004908.2	0.434582259350893	1.16171948222418e-18
BUB1	AC004908.2	0.442068401596005	2.52150023258334e-19
CENPF	AC004908.2	0.455207314974516	1.57352569526781e-20
MAD2L1	AC004908.2	0.433324984110981	1.49596612634814e-18
CENPE	AC004908.2	0.439457171321413	4.31459848048803e-19
CCNB1	MIR4435-2HG	0.430975842747133	2.39272493098839e-18
KIF20A	MIR4435-2HG	0.454354532811013	1.89087603163168e-20
BUB1	MIR4435-2HG	0.440508603371166	3.47736110586254e-19
CENPF	MIR4435-2HG	0.429501541226625	3.2069658592769e-18
PLK1	MIR4435-2HG	0.445087483353661	1.34716833999704e-19
CEP55	MIR4435-2HG	0.538766751246058	1.53304128703119e-29
CENPA	MIR4435-2HG	0.421361014829136	1.57524531880016e-17
BIRC5	LINC02245	0.410723764381895	1.18252404416542e-16
CDK1	ARIH2OS	0.41459623188738	5.72394759241992e-17
CDC20	ARIH2OS	0.449043164121716	5.86950076306145e-20
BUB1B	ARIH2OS	0.406843972045345	2.42352185220658e-16
BUB1	ARIH2OS	0.425694472957887	6.78735885288373e-18
CENPF	ARIH2OS	0.437817775769877	6.03079999336055e-19
UBE2C	ARIH2OS	0.404227905947132	3.91108828913604e-16
MAD2L1	ARIH2OS	0.40488406535252	3.47005467183225e-16
CDK1	AC025580.1	0.481214349244972	4.49735645519018e-23
TOP2A	AC025580.1	0.423236166674075	1.09590763895881e-17
CENPF	AC025580.1	0.446247622963143	1.05702706381866e-19
CEP55	AC025580.1	0.443008736085143	2.07566727923977e-19
CDC20	C8orf44	0.438207444473923	5.5702912273077e-19
CCNB1	C8orf44	0.408970657636861	1.63729636327792e-16
KIF20A	C8orf44	0.426990203755641	5.26432700399389e-18
BUB1	C8orf44	0.413196987135904	7.44779675195444e-17
PLK1	C8orf44	0.417423993765137	3.34966313776883e-17
BIRC5	C8orf44	0.410868846217696	1.15100641039215e-16
MAD2L1	C8orf44	0.429537785851381	3.18401153029462e-18
CENPA	C8orf44	0.405162971013622	3.29772935337773e-16
CDC20	RNF216P1	0.416616677151604	3.90534067913056e-17
CCNB1	RNF216P1	0.499888810459945	4.8691478705903e-25
KIF20A	RNF216P1	0.443075141847253	2.04729485674819e-19
BUB1	RNF216P1	0.426015254692712	6.37417419234578e-18
CENPF	RNF216P1	0.401379337494884	6.55465922908259e-16
PLK1	RNF216P1	0.448517014512072	6.55942998691754e-20
UBE2C	RNF216P1	0.466901011394042	1.2019689515533e-21
BIRC5	RNF216P1	0.442448467340942	2.33097037236113e-19
CEP55	RNF216P1	0.420929687271077	1.71180735585727e-17
CENPA	RNF216P1	0.443122783130195	2.02717518168022e-19
CENPF	AC005261.1	0.450641260048495	4.18301977415938e-20
CDK1	AL121772.3	0.44558197155394	1.21499285029302e-19
CCNB1	AL121772.3	0.461249498602426	4.21782351939845e-21
BUB1B	AL121772.3	0.464154153412242	2.21893481446228e-21
KIF20A	AL121772.3	0.445262254540226	1.29891030890446e-19
BUB1	AL121772.3	0.459043318123351	6.84199119639659e-21
TOP2A	AL121772.3	0.424538778883463	8.5061222181444e-18
CENPF	AL121772.3	0.533155821721224	7.44182385733023e-29
PLK1	AL121772.3	0.456411497812139	1.21289813569374e-20
UBE2C	AL121772.3	0.484314526568955	2.16248993699691e-23
MAD2L1	AL121772.3	0.464382270121552	2.1092338074495e-21
CEP55	AL121772.3	0.5061237558522	1.00894319543363e-25
CENPE	AL121772.3	0.41149868067412	1.0234795694144e-16
CENPA	AL121772.3	0.46938544549432	6.87068648794537e-22
CENPF	AC002553.1	0.402043148886547	5.81411902914943e-16
BUB1B	AC000123.1	0.416949497700066	3.6660692095089e-17
CENPF	AC000123.1	0.422822552505673	1.18745100941217e-17
CENPF	LINC02035	0.423602951613963	1.02055598860821e-17
MAD2L1	AC115618.1	0.400392996177682	7.82887148860404e-16
CDK1	FGD5-AS1	0.405983540171225	2.83799377324169e-16
BUB1B	FGD5-AS1	0.521225820993819	1.94370949674345e-27
KIF20A	FGD5-AS1	0.467283190223111	1.1032097116253e-21
BUB1	FGD5-AS1	0.535566342577065	3.78865135158456e-29
TOP2A	FGD5-AS1	0.524730343751742	7.55437277264586e-28
CENPF	FGD5-AS1	0.503406179007684	2.01160705882991e-25
PLK1	FGD5-AS1	0.414623959360146	5.69409397231291e-17
MAD2L1	FGD5-AS1	0.481922672455298	3.8070241690468e-23
CENPE	FGD5-AS1	0.512017099048401	2.21149597845174e-26
CDC20	SNHG12	0.468320883869849	8.73616507998034e-22
CCNB1	SNHG12	0.538899680963726	1.47619038453413e-29
KIF20A	SNHG12	0.452190604691647	3.00694221788187e-20
BUB1	SNHG12	0.406259122326215	2.698192488781e-16
CENPF	SNHG12	0.429048630363239	3.50789333457843e-18
PLK1	SNHG12	0.464556635230725	2.02900138034887e-21
UBE2C	SNHG12	0.547463739089746	1.24821110256154e-30
MAD2L1	SNHG12	0.421264725954713	1.60477110357368e-17
CEP55	SNHG12	0.489080696674297	6.91351959202076e-24
CENPA	SNHG12	0.440683797001903	3.35433973356113e-19
CENPF	AC006435.2	0.423972172741145	9.4985230834614e-18
UBE2C	AC243964.3	0.418419815611373	2.77032830389363e-17
CCNB1	AC048341.2	0.401164603801592	6.8134627103326e-16
UBE2C	AC048341.2	0.410373993787522	1.26203445687966e-16
CEP55	AC048341.2	0.445841724718204	1.15076276705879e-19
CDC20	MIR210HG	0.433007335318392	1.59439329304607e-18
BUB1B	MIR210HG	0.416431903188743	4.04473363978402e-17
TOP2A	MIR210HG	0.421817635315236	1.44234003829324e-17
PLK1	MIR210HG	0.421077576316713	1.66372234801509e-17
BIRC5	MIR210HG	0.426113773956371	6.25231351420866e-18
MAD2L1	MIR210HG	0.400450841687771	7.74785919192178e-16
CENPE	MIR210HG	0.41824284883804	2.86554300270734e-17
CDK1	PARTICL	0.403972286043813	4.09740743989896e-16
CDC20	PARTICL	0.453942602884633	2.06597223517884e-20
CCNB1	PARTICL	0.433746001998124	1.37466728961467e-18
BUB1B	PARTICL	0.432518930959923	1.75828261762267e-18
KIF20A	PARTICL	0.461183058611605	4.27994072397816e-21
BUB1	PARTICL	0.474095128177826	2.35005000207913e-22
CENPF	PARTICL	0.456825820677923	1.10872469097996e-20
PLK1	PARTICL	0.451792392779453	3.27372756698366e-20
UBE2C	PARTICL	0.442824773077167	2.15630333313083e-19
BIRC5	PARTICL	0.498479143096634	6.91942608721962e-25
MAD2L1	PARTICL	0.469174727887643	7.20573312428422e-22
CEP55	PARTICL	0.432754611368213	1.67722792775251e-18
CENPE	PARTICL	0.419043747107863	2.45878193511776e-17
CENPA	PARTICL	0.506496433837162	9.17403811238529e-26
TOP2A	AC015849.3	0.426947001311017	5.30921227694602e-18
CDK1	LINC02820	0.41834776794643	2.80871149083333e-17
CDC20	LINC02820	0.456085769693557	1.30151183051381e-20
BUB1B	LINC02820	0.532871987032481	8.05467146273326e-29
KIF20A	LINC02820	0.432742242856099	1.68138878026503e-18
BUB1	LINC02820	0.453587128952353	2.22983524207768e-20
TOP2A	LINC02820	0.509945612844109	3.7831006913935e-26
CENPF	LINC02820	0.419063170762335	2.44965736688909e-17
PLK1	LINC02820	0.42448425200849	8.59701169943053e-18
MAD2L1	LINC02820	0.558224604910851	5.05490864913524e-32
CENPE	LINC02820	0.482968103183568	2.97483214743577e-23
BUB1	NUTM2A-AS1	0.406097990329403	2.77909102025916e-16
CENPF	NUTM2A-AS1	0.441768309616264	2.68269312450604e-19
CEP55	NUTM2A-AS1	0.401487502998525	6.42797344020102e-16
KIF20A	AP002336.2	0.408058205046348	1.93799079227596e-16
PLK1	AP002336.2	0.423882347451879	9.66596816793467e-18
BIRC5	AP002336.2	0.610158763388124	1.62817847080962e-39
CEP55	AP002336.2	0.563853040435586	9.01381672077199e-33
CENPA	AP002336.2	0.482547610009494	3.2854417955673e-23
BUB1B	FBXL19-AS1	0.43781557013894	6.03351034548185e-19
TOP2A	FBXL19-AS1	0.419720702341817	2.15965135220269e-17
MAD2L1	FBXL19-AS1	0.410411362847317	1.25329526025197e-16
BUB1	AC100861.1	0.4297151035944	3.07402114201786e-18
MAD2L1	AC100861.1	0.42945433417724	3.23710699337754e-18
CDK1	AC012073.1	0.455763178516752	1.39554759809197e-20
CDC20	AC012073.1	0.571993135515986	7.01917888342804e-34
CCNB1	AC012073.1	0.502382818383476	2.60434721171162e-25
BUB1B	AC012073.1	0.480972625904223	4.76010418347701e-23
KIF20A	AC012073.1	0.506882364420285	8.31250591898529e-26
BUB1	AC012073.1	0.514131395291326	1.2736649612745e-26
TOP2A	AC012073.1	0.406989701830895	2.35947108280565e-16
CENPF	AC012073.1	0.477786769040855	1.00183332239418e-22
PLK1	AC012073.1	0.540535978459407	9.2582080748936e-30
UBE2C	AC012073.1	0.534356785605793	5.319846243879e-29
BIRC5	AC012073.1	0.423627360187372	1.01572633237295e-17
MAD2L1	AC012073.1	0.473216319667655	2.87451370832798e-22
CEP55	AC012073.1	0.460199465526765	5.3121817595828e-21
CENPE	AC012073.1	0.468191326323329	8.99480629853639e-22
CENPA	AC012073.1	0.511378526635579	2.6105528944207e-26
TOP2A	AC005332.6	0.404884157108444	3.46999655093037e-16
CENPF	AC005332.6	0.418459461874036	2.74942718989851e-17
CDK1	AC107214.2	0.452795013294145	2.64240235222611e-20
CDC20	AC107214.2	0.447633959283522	7.90101575627008e-20
BUB1B	AC107214.2	0.422084171264357	1.36992200122318e-17
KIF20A	AC107214.2	0.42678652394463	5.47925913237843e-18
BUB1	AC107214.2	0.42836245679614	4.0174313955614e-18
CENPF	AC107214.2	0.485389523987599	1.67466136990714e-23
PLK1	AC107214.2	0.463534781579242	2.54594216004946e-21
UBE2C	AC107214.2	0.456058867739726	1.30910921047816e-20
BIRC5	AC107214.2	0.456004395972606	1.32462657328511e-20
MAD2L1	AC107214.2	0.447920923348285	7.43782407864604e-20
CEP55	AC107214.2	0.466604199046304	1.28463289919191e-21
CENPE	AC107214.2	0.455465162241527	1.48834851987423e-20
CENPA	AC107214.2	0.501420431223187	3.3176289669391e-25
BIRC5	AL596244.1	0.407403681056341	2.18644924214254e-16
CEP55	AL596244.1	0.435455709406489	9.73952057324306e-19
CCNB1	AC095057.3	0.430181151747178	2.80243373833694e-18
UBE2C	AC095057.3	0.502456814876232	2.55624146404607e-25
TOP2A	AL133370.1	0.468321593282135	8.73476922254439e-22
CCNB1	AC105206.2	0.434625773920379	1.15157484480622e-18
UBE2C	AC105206.2	0.518017187488812	4.57356138064248e-27
PLK1	MRPL20-DT	0.41801363281579	2.99366175736537e-17
UBE2C	MRPL20-DT	0.423757480441651	9.903564256146e-18
CENPE	AC008982.2	0.405868137849827	2.89862703479213e-16
CENPF	AC008124.1	0.401512440301867	6.39910892968284e-16
MAD2L1	AC008124.1	0.429379565358857	3.28541685930379e-18
BIRC5	AC138207.2	0.467627965673785	1.02100278144589e-21
CDK1	AC004801.6	0.438390600958068	5.36596528403488e-19
CDC20	AC004801.6	0.449338567279206	5.51399579618681e-20
CCNB1	AC004801.6	0.485015937858367	1.83044175027675e-23
BUB1B	AC004801.6	0.417220670178337	3.48181666611438e-17
KIF20A	AC004801.6	0.472717092140953	3.22219044284217e-22
BUB1	AC004801.6	0.463811712947129	2.3942468036382e-21
CENPF	AC004801.6	0.477342108198987	1.11079608313104e-22
PLK1	AC004801.6	0.477321280374677	1.11617676616113e-22
UBE2C	AC004801.6	0.50675049076991	8.59751121455234e-26
BIRC5	AC004801.6	0.450960936732253	3.90813260402139e-20
CEP55	AC004801.6	0.556155538436104	9.44959233028697e-32
CENPE	AC004801.6	0.409798733650598	1.40436458006869e-16
CENPA	AC004801.6	0.544536067522837	2.92764074571106e-30
CENPF	Z94721.1	0.41180674684831	9.66263183243517e-17
[truncated: 279 more rows]
