# Supplementary material for: Prognostic stratification in hepatocellular carcinoma using a telomerase-related lncRNA signature derived from TCGA database
Source: PLoS One. 2026 Mar 6;21(3):e0339415. doi: 10.1371/journal.pone.0339415 (PMC12965591; doi:10.1371/journal.pone.0339415)
Supplement: S4 Table — (XLSX) [file pone.0339415.s012.xlsx]

## Sheet: uni.trainCox
S4 Table. Univariate Cox regression analysis.
ID	HR	HR.95L	HR.95H	P-value
AL133477.1	2.08414298977128	1.29681636271024	3.34947346957812	0.00241592036840023
LINC01355	1.57766249576076	1.0341252965083	2.40688334279627	0.0343728770108319
GIHCG	1.87532015907337	1.28386692007362	2.73924473326667	0.00114390899096891
AC083799.1	1.5542503476682	1.11239362307936	2.17161811530303	0.0097630698171115
AC020915.2	1.80339504898215	1.22055661800474	2.66454964457919	0.00306983654337209
SNHG26	1.95428998910647	1.27345706368735	2.99911906763703	0.00216796837252614
AC004241.3	2.13727525608272	1.35450427884093	3.37241128848432	0.00109887877227082
FOXD2-AS1	1.54228437957674	1.23418978379021	1.92728957792989	0.000138652397838675
C6orf223	1.1648226855341	1.00632885640942	1.3482788256475	0.0409034969026106
AC073842.2	1.50475241914092	1.02224820794608	2.21500006095376	0.0383108430688021
AL606489.1	1.41458880459291	1.1190109027747	1.7882412772903	0.00372909032570513
AL050341.2	1.42831533840419	1.02444286874985	1.99140895812984	0.0355201284580664
SNHG18	1.32252394987651	1.07367250356559	1.62905317234857	0.00858070262840219
AL355999.1	1.59621485860733	1.00032740903497	2.54706794178197	0.0498397277979904
AC002398.1	1.65560377853138	1.05911060224134	2.58804308604474	0.0269719044182081
LINC01011	2.31794203393916	1.48216695703946	3.62500003605123	0.000228976383742296
AC102953.2	1.61311040197158	1.1499982134156	2.26272105347049	0.00561550246604086
SBNO1-AS1	1.75261400177207	1.02805	2.98785186102198	0.0392459514512197
AC025171.1	1.52570496004702	1.11076298983306	2.09565465037859	0.00909088685672396
AL354760.1	1.59236664219239	1.02224358311602	2.48045726580931	0.0396622792257457
AC018645.3	1.62137119465729	1.07610039622581	2.44293614246821	0.0208528747929815
AC026401.3	1.87190143795872	1.43328455864707	2.44474481518137	4.17408116420814e-06
AC006213.4	1.38531115108796	1.0408423933534	1.84378249539368	0.0254571375806142
AP002360.1	1.36746126542472	1.01651024461773	1.83957842268495	0.0386229423797537
AC009779.2	1.96596254486021	1.36783064193871	2.82564859222271	0.000259883221796609
AC127502.2	1.45802566389562	1.01505026861019	2.09431877643751	0.0412696551891794
AC022007.1	2.30107836212153	1.41680956529573	3.73724299886321	0.000757095892275887
AC245297.3	2.14546935195113	1.4077931621702	3.26968397336561	0.000383790192703093
PLBD1-AS1	1.8411370669908	1.32025927713831	2.56751515262585	0.000321431593960105
SNHG17	1.59501713135465	1.08987047288842	2.33429541638319	0.016266700198242
ZNF232-AS1	1.49747436069568	1.06103541609217	2.11343507194122	0.0216191115782109
SNHG1	1.38551486449682	1.06975322341512	1.79448063134903	0.0134764778346531
PICSAR	1.3227316687769	1.01942682610148	1.71627724794753	0.0353130742327036
AC084357.2	2.21904056490845	1.31238048261506	3.75206816463573	0.00293585315319606
AL590705.3	1.80657371430615	1.25134425608144	2.60816203803274	0.00159562306306318
LINC00648	1.38052691588018	1.02358089598957	1.86194815958061	0.0346296074683829
AC138207.5	1.43407581445314	1.04241372518258	1.97289559022183	0.0267465210954114
AL592148.3	2.03456335402879	1.02306639693797	4.04611866243111	0.0428696007139364
AC007405.3	1.70853580826557	1.19942655312916	2.43374185814889	0.00300377303149789
AL355987.4	1.83922	1.27698770657807	2.64897880586747	0.00106229692342459
AL357079.3	2.33609842349885	1.51875321500763	3.59331311390601	0.000112412855965551
AC006504.7	1.63127871317488	1.17701572013844	2.26086210619556	0.00329600454311808
AP001505.1	1.33642463693445	1.02963276841637	1.73462895217716	0.0292998871344227
TMPO-AS1	1.35187971731928	1.00498974362925	1.81850489687532	0.046276366935501
AC010186.3	1.55213749993455	1.03473785677594	2.32825232296951	0.0335846649845203
AC004943.2	1.75012491919982	1.00697124815596	3.04173256030225	0.0471892590173137
NRAV	2.27084955370081	1.58678935337537	3.24980608457821	7.30447126861484e-06
DGUOK-AS1	1.90557574279805	1.10195610470068	3.29524823724866	0.0210328351600243
LINC01560	1.61244432603322	1.0180906922204	2.55377710888048	0.0417116848942591
AC079684.1	1.92959386320341	1.23135050856915	3.02377954205652	0.00413066352186432
AC148476.1	1.23236502436434	1.00735193523264	1.50763948542551	0.0422372655939749
AC079305.1	1.48965818059637	1.18416772818116	1.87395876631947	0.000665159049812986
AP001469.3	1.63777514734961	1.09004873923036	2.46072247665725	0.017546043192536
AC004816.1	1.86130504356203	1.35456704094185	2.55761166518607	0.000127288009625499
AC090559.1	1.53657976302386	1.0414670401557	2.26706873775042	0.0304094288266429
AC061992.2	1.66016531631144	1.24654139903004	2.2110367771404	0.000525686112762369
AC124016.1	1.98472489072067	1.02963862341602	3.82574313187412	0.0406390764645586
SNHG7	1.42448184625512	1.11229957235729	1.82428239724126	0.00505985466600321
SNHG4	1.66582453028928	1.25939050542999	2.20342407994099	0.000348751245987539
AC011444.1	1.65031722506056	1.08752161024117	2.50436121699466	0.0185600907320154
AL360270.1	2.04751211093729	1.14474448565367	3.66221973285243	0.0157075307660226
AC091057.1	1.81152517250798	1.19856972564533	2.7379495580561	0.00481045863810811
AC132807.2	1.35634713091755	1.04360779148476	1.76280548550806	0.0226589898835264
AC093515.1	1.44517770078295	1.07453022705157	1.94367597510131	0.0148761197095705
ARRDC1-AS1	1.73151839237081	1.09763182478187	2.73147687177731	0.018250473986193
ZEB1-AS1	1.84431815174285	1.17247304791371	2.9011408414895	0.00808724713390431
AC026356.1	2.68194	1.72705278808184	4.16478520935574	1.11658769504648e-05
AC025178.1	2.19456439953913	1.4080088333331	3.42051327357345	0.000518327150301185
AC253576.2	1.63665304657906	1.0577295756312	2.53243669893416	0.0269696002372114
AC006538.1	2.19076535531484	1.44768301185017	3.31526501503528	0.000207061069742383
AL078644.1	1.8306741354267	1.0449025894602	3.20734949259877	0.0345592374255022
AC099850.1	1.91201566254935	1.23576471765043	2.95833328271814	0.00360781744526932
MAP3K4-AS1	2.20388330391767	1.18273700026984	4.1066624415901	0.0128290295534687
AL133243.2	1.7694629446667	1.05557659904911	2.96615055256909	0.0303744131859084
HMGN3-AS1	2.16127659380902	1.28799794610928	3.62664904013007	0.00351943262977939
LINC02506	1.21931556087245	1.04441	1.42351153610851	0.0120731919818211
AC106771.1	1.36561160671995	1.07654840004413	1.73229095907979	0.0102348960949136
AC027097.1	2.02264327312153	1.23314201397035	3.31761124343796	0.00527061462549487
MELTF-AS1	1.38327	1.08259885674953	1.76745202159441	0.00946894012437074
AL358394.1	1.59957026542628	1.21645432049828	2.10334657941603	0.000772103969991514
AC005332.5	1.43428946683957	1.01984492117978	2.01715597338775	0.0381812875970557
AC025176.1	1.98942338343822	1.38068333480902	2.86655549378252	0.000223486634422196
AC018904.1	1.41554120366425	1.0504734745881	1.90747976768943	0.0223991228850612
SBF2-AS1	2.3182633430129	1.46802655420865	3.66093168556779	0.000309920148555873
PXN-AS1	2.93568865104292	1.58252227324017	5.44590619771596	0.000635687486689605
AC016065.1	2.18934377156566	1.29302	3.70699760501805	0.0035410570965215
GASAL1	1.3896450052126	1.03368808589141	1.86817790286034	0.0293006703735319
LINC00205	1.43974221049333	1.02174841978757	2.02873583411775	0.0372580931946019
AL035071.1	1.47626155646278	1.08940551452958	2.00049307078364	0.011995643280373
AC063948.1	1.76458955487657	1.1312788866446	2.75243915000927	0.0122878186058036
ZFAS1	1.47808524378774	1.12357376005441	1.9444526612986	0.00522698924364077
SNHG3	1.57038943113686	1.25600513447634	1.96346567202095	7.50008428233417e-05
AC127024.5	1.62122105137552	1.02693721859123	2.55941419771381	0.0380734738438353
AC010969.2	2.23828622970117	1.40461732862965	3.56675454869804	0.000701074293418521
LINC00862	1.8999586420065	1.31704128333053	2.74087296049415	0.000597156124572477
SNHG20	1.76739517146567	1.10656438263464	2.82286845766978	0.0171342908574042
AC068205.2	1.80922085786039	1.00056926602247	3.27141780551513	0.0497802876269416
NRSN2-AS1	2.0315807751698	1.19505924526612	3.45365	0.00884022489167277
AC069234.5	2.02153027827925	1.2336793359891	3.31251772384057	0.00521574924329373
WAC-AS1	1.89478510717306	1.31806334075537	2.72385286150764	0.000557881019679192
AC083855.2	1.54945504711064	1.20891109199994	1.9859284598381	0.000543737882351595
AC068756.1	1.38262493795821	1.04925169460575	1.82191911520547	0.0213638723067814
LINC00294	1.55294979512496	1.0327342745069	2.33521160835894	0.0344542074326937
AL035461.2	1.53121916847445	1.16543295330088	2.01181212120599	0.00221940172163858
AC093673.1	1.7624969116051	1.30360546008774	2.38292601444645	0.000230537548806842
AC107959.3	1.61656370982728	1.28533695820434	2.03314641444791	4.02988323732066e-05
DANCR	1.32176956144643	1.0402419611773	1.67948884852617	0.0224416434752959
POLH-AS1	2.03619338872319	1.30811533440023	3.16950914590494	0.00163476310068508
AC145207.5	1.93809313567586	1.23075191426124	3.05195950461599	0.00428816645123472
AC125437.1	2.54033047535981	1.58111303370981	4.08147854483261	0.000116373360994079
AC011029.1	1.43374004480805	1.0348143016383	1.98645352391417	0.0303363070718668
LINC00665	1.32200621503645	1.06933128632266	1.63438632624805	0.00989851616132107
ELF3-AS1	1.68731406115764	1.23708216077302	2.30140635057034	0.000955044590598299
AC002116.2	1.77607518052033	1.05919484831014	2.97815180265747	0.0294040917509044
AC004812.2	2.48664886040141	1.52947042637907	4.04285198869424	0.000239197242318431
AL355574.1	1.78195776708625	1.21150008732516	2.62102621114113	0.00334059188609279
AL117336.2	1.99539753900959	1.37969481823596	2.88586380557427	0.000242890592632448
AL512598.1	1.57076249969449	1.23103109142912	2.00425062179557	0.000281715228754802
AC107021.2	2.09403477761525	1.40423657088663	3.12268013864181	0.000288824410004814
AC002310.1	1.97283517061109	1.16405308421063	3.34355766347151	0.0115922132165545
FOXP4-AS1	1.46362012967916	1.07682714720347	1.9893479557655	0.014987453295879
CYTOR	2.08992163000941	1.43486413993032	3.0440320431963	0.000122124683686456
AL136169.1	2.1325511256338	1.28017435885981	3.55246476541874	0.00363066189357054
ZNF529-AS1	2.0729853019797	1.37066596552423	3.1351679915539	0.000552842729220207
MAFG-DT	1.32249960309107	1.10352329868559	1.58492820428829	0.00247345533359127
AC131009.1	1.82378980416856	1.31989545596616	2.52005508069153	0.00027025876530173
AC007541.1	1.55059306965646	1.07154004901964	2.24381615028425	0.0199951327322511
AF117829.1	1.67286033152066	1.10767166740241	2.52643610117613	0.0144406325582326
AC244102.4	1.21070954670824	1.02063200023208	1.4361862122265	0.0282115360439047
AC025171.2	1.67578483814223	1.14662703202593	2.4491440942096	0.00766027805380745
AC005014.2	2.29824	1.31657116018977	4.01185299116225	0.0034164940105397
AC034229.4	1.71912520841593	1.14286373962088	2.58595262038105	0.00929478902962975
AC046143.2	1.78914775868485	1.29207734885728	2.47744433043273	0.000460031602059091
AL358472.4	1.82359537758404	1.19526914361565	2.78221864833416	0.00531093557367273
AC069544.1	1.80603671580875	1.15608833382084	2.82138355991293	0.00939803253343083
LINC01224	1.64037155862051	1.19016612065784	2.26087669916515	0.00249864732255858
MED8-AS1	1.61490221161803	1.04053412622643	2.50631775292809	0.0325863210633397
THUMPD3-AS1	2.01038806905953	1.30120765753562	3.10608392504504	0.00165419524673348
FAM111A-DT	1.60383022070178	1.05325961917262	2.4422	0.0276779567920424
GSEC	2.13082898668084	1.47061128046731	3.08744549343895	6.37749836771614e-05
AC012676.1	2.51274375336146	1.62811283012691	3.87803661590512	3.16278909506054e-05
MIR4435-2HG	2.86189321289103	1.48402807588429	5.51905512778882	0.00170041437210893
LINC02245	1.85651689154211	1.05112418366767	3.27901785739037	0.0330266514550869
ARIH2OS	1.84669534222022	1.12822053747733	3.02271016498527	0.0146944740046314
AC025580.1	1.49174537140443	1.1121	2.00099173304833	0.00760724511362687
RNF216P1	1.90544365078185	1.24944282517702	2.90586766608586	0.00275135264056746
SNHG12	1.66992754994186	1.22118516831452	2.28356689420305	0.0013209554076474
MIR210HG	1.67495644304898	1.36586982304035	2.05398716538481	7.21016839744018e-07
PARTICL	1.7705	1.20340888082631	2.60483471423341	0.00373315404937644
LINC02820	1.36496243205612	1.02610366086076	1.81572536186222	0.0326016385162793
FBXL19-AS1	1.49549032243662	1.00248146920685	2.23095525772767	0.0485972063355632
AC100861.1	1.98201435068754	1.22987203502783	3.19413790577201	0.00495749944759002
AC012073.1	1.88308889477493	1.25507946117345	2.82533807246696	0.00223163595725881
AC107214.2	1.88063294670637	1.15230847814016	3.06929988569196	0.0114973801868436
AL133370.1	1.41623508928326	1.16261563187372	1.72518050947299	0.000547225353698956
AC004801.6	2.61666175445759	1.33865322171778	5.11478150290112	0.00491007455407221
AC021851.1	2.05319117784323	1.16851998284978	3.60763536323296	0.0123668375876992
SCAT2	1.66793177478021	1.17348029035065	2.37072273662999	0.00434863337942792
AP003390.1	1.77994029110951	1.19597440056557	2.64904285444302	0.00448160359490538
AC010761.1	1.74366533311457	1.14730708593393	2.65000437213426	0.00922982780673486
LYRM4-AS1	1.64580228883258	1.01609634402821	2.6657562443226	0.0428816778397164
LINC01139	1.4727265967634	1.10304314717158	1.96630896477245	0.00866529342332266
LINC01232	1.69919084001217	1.08476491905863	2.66163613890357	0.0205967281765822
PRRT3-AS1	1.58258315963199	1.24446099419773	2.01257369160486	0.000181578115272771
MAPKAPK5-AS1	2.3530790298354	1.62016035396261	3.41755117455424	6.9870592666803e-06
HCG18	1.53356459768178	1.00479859123385	2.34058884614373	0.0474618848522538
AC011462.4	1.68048724493299	1.16157880914805	2.43120600870269	0.00587145135608254
SNHG30	1.61905498810256	1.18905778513578	2.20455144171183	0.0022174657862285
AL031985.3	2.01094998985169	1.46469224695174	2.76093484491405	1.56098822678872e-05
AL390728.6	1.44142179523954	1.14424902544921	1.8157732675157	0.00191019429432587
PELATON	1.60058014068406	1.10048479195837	2.32793474791529	0.0138578878968625
AL353135.2	1.49662029282538	1.06228255997582	2.1085466195997	0.0211426964905135
AC010789.1	1.46543061457601	1.16345027636859	1.84579171947034	0.00117120316414183
SNHG6	1.35653490672344	1.06271603277471	1.73158858660909	0.0143507677916076
AL603839.2	2.19280663228874	1.33442539009761	3.6033493983937	0.00194554056109902
