# Supplementary material for: Prognostic stratification in hepatocellular carcinoma using a telomerase-related lncRNA signature derived from TCGA database
Source: PLoS One. 2026 Mar 6;21(3):e0339415. doi: 10.1371/journal.pone.0339415 (PMC12965591; doi:10.1371/journal.pone.0339415)
Supplement: S5 Table — (XLSX) [file pone.0339415.s013.xlsx]

## Sheet: multiCox2
S5 Table. Multivariate Cox analysis of five TRLs.	S5 Table. Multivariate Cox regression analysis of four TRLs.
ID	ID	coefficient	HR	HR.95L	HR.95H	P-value
AC026356.1	AC026356.1	0.478060335762902	1.61294279858207	0.992761676322613	2.62055288146753	0.053529317738078
AC131009.1	AL512598.1	0.254946101377735	1.29039206864384	0.991266610368919	1.67978188047636	0.0581226255104612
GSEC	CYTOR	0.534456923673206	1.70652121927952	1.10874631956094	2.62658339466189	0.015134145286692
AL139384.1	MIR210HG	0.303996696168744	1.3552645785168	1.05897807452358	1.73444769251587	0.0157246023847614
AL031985.3
