# Supplementary material for: Prognostic stratification in hepatocellular carcinoma using a telomerase-related lncRNA signature derived from TCGA database
Source: PLoS One. 2026 Mar 6;21(3):e0339415. doi: 10.1371/journal.pone.0339415 (PMC12965591; doi:10.1371/journal.pone.0339415)
Supplement: S6 Table — (XLSX) [file pone.0339415.s014.xlsx]

## Sheet: Sheet1
		S6 Table. The screening conditions and processes of TRGs/TRLs at key steps.
Step	Analysis_Step	Input	Key Steps	Screening Criteria	Output
1	Differential Expression	2835 TRGs from TCGA	Differential analysis	|log2FC| > 1 and adj. P-value < 0.001	435 DEGs (276 up, 159 down)
2	WGCNA	2835 TRGs from TCGA	WGCNA	Scale-free topology fit index R² > 0.9; Min module size = 50	Blue module (1172 TRGs)
3	Candidate TRGs	435 DEGs and 1172 Blue Module TRGs	Venn	Intersection	141 Candidate TRGs
4	PPI	141 Candidate TRGs	PPI	STRING (confidence > 0.4) and CytoHubba	16 Hub TRGs
5	Co-expression	16 Hub TRGs and 16876 lncRNAs	Co-expression analysis	|Pearson R| > 0.4 & P < 0.001	424 TRLs
6	Univariate Cox	424 TRLs	Univariate Cox regression	P-value < 0.05	175 Prognostic TRLs
7	LASSO Regression	175 Prognostic TRLs	LASSO	Minimum lambda criterion (λ.min)	11 TRLs
8	Multivariate Cox	11 TRLs	Multivariate Cox regression	P-value < 0.05	4 prognostic TRLs
Final	Prognostic Model	4 TRLs	Prognostic models	-	4-TRLs Signature
