# Supplementary material for: Prognostic stratification in hepatocellular carcinoma using a telomerase-related lncRNA signature derived from TCGA database
Source: PLoS One. 2026 Mar 6;21(3):e0339415. doi: 10.1371/journal.pone.0339415 (PMC12965591; doi:10.1371/journal.pone.0339415)
Supplement: S7 Table — (XLSX) [file pone.0339415.s015.xlsx]

## Sheet: Sheet1
S7 Table. Locations of AUC values for 16 published models
PMID	location	biological function	Model abbreviation	1 year AUC	3 year AUC	5 year AUC
PMID : 36212138	Figure 3A	cuproptosis	CRlncSig_Score	0.813	0.789	0.752
PMID : 35722420	Figure 3A	metabolism	MRlncRNAs_Score	0.811	0.773	0.753
PMID : 34650600	Figure 3C	hypoxia	HRlncRNAs_Score	0.805	0.675	0.63
PMID : 35550563	Figure 2E	ferroptosis	Yang_FRlncRNAs_Score	0.801	0.728	0.723
PMID : 37081394	Figure 3C	N7-methylguanosine	m7G signature_Score	0.789	0.759	0.733
PMID : 37152064	Figure 5B	ferroptosis and necroptosis	F-NLRs_Score	0.789	0.694	0.632
PMID : 35342418	Figure 4D	inflammatory response	IR-Related_Score	0.784	0.739	0.67
PMID : 36452343	Figure 7	cuproptosis	Chen_CRlncRNAs_Score	0.773	0.617	0.793
PMID : 39309864	Figure 3C	necroptosis	np-lncRNAs_Score	0.773	0.719	0.694
PMID : 34745200	Figure 1C	ferroptosis	Fer-LPS_Score	0.772	0.707	0.666
PMID : 37426702	Figure 5D	cuproptosis	CAlncRNAs_Score	0.759	0.668	0.67
PMID : 34917132	Figure 5D	hypoxia	HRDELs_Score	0.746	0.701	0.725
PMID : 36267408	Figure 5A	necroptosis	NRlncRNAs_Score	0.746	0.712	0.67
PMID : 36195857	Figure 4E	ECM	ECMrlncRNA_Score	0.746	0.683	0.67
PMID : 37810122	Figure 1G	cuproptosis	Wu_CRlncRNAs_Score	0.729	0.735	0.709
PMID : 39697711	Figure 2G	metabolism	CMRLs_Score	0.718	0.688	0.669
