# Supplementary material for: Prognostic stratification in hepatocellular carcinoma using a telomerase-related lncRNA signature derived from TCGA database
Source: PLoS One. 2026 Mar 6;21(3):e0339415. doi: 10.1371/journal.pone.0339415 (PMC12965591; doi:10.1371/journal.pone.0339415)
Supplement: S8 Table — (XLSX) [file pone.0339415.s016.xlsx]

## Sheet: Sheet1
S8 Table. The CIBERSORT algorithm was used to score the degree of immune cell infiltration in the TCGA-LIHC cohort samples.
ID	B cells naive	B cells memory	Plasma cells	T cells CD8	T cells CD4 naive	T cells CD4 memory resting	T cells CD4 memory activated	T cells follicular helper	T cells regulatory (Tregs)	T cells gamma delta	NK cells resting	NK cells activated	Monocytes	Macrophages M0	Macrophages M1	Macrophages M2	Dendritic cells resting	Dendritic cells activated	Mast cells resting	Mast cells activated	Eosinophils	Neutrophils
TCGA-EP-A3RK-11A-11R-A22L-07	0.264256627555552	0.0845853524324752	0.0056970453113503	0.0486162486548764	0.0116939467846086	0.0537641819647659	0.00394845139947539	0.0366078887895865	0.0220865499525815	0.0185261338987527	0.0426536292018143	0.0245996115467149	0.0236118228898762	0.00422387623817619	0.0121354587101969	0.0239226319395317	0.0046166617686988	0.00737784569492192	0.0010967177826898	0.031970490858174	0.164393238838412	0.109615587786768
TCGA-DD-A1EJ-11A-11R-A155-07	0.264256627555552	0.0845853524324752	0.0056970453113503	0.0486162486548764	0.0116939467846086	0.0537641819647659	0.00394845139947539	0.0366078887895865	0.0220865499525815	0.0185261338987527	0.0426536292018143	0.0245996115467149	0.0236118228898762	0.00422387623817619	0.0121354587101969	0.0239226319395317	0.0046166617686988	0.00737784569492192	0.0010967177826898	0.031970490858174	0.164393238838412	0.109615587786768
TCGA-BC-A216-11A-11R-A155-07	0.264256627555552	0.0845853524324752	0.0056970453113503	0.0486162486548764	0.0116939467846086	0.0537641819647659	0.00394845139947539	0.0366078887895865	0.0220865499525815	0.0185261338987527	0.0426536292018143	0.0245996115467149	0.0236118228898762	0.00422387623817619	0.0121354587101969	0.0239226319395317	0.0046166617686988	0.00737784569492192	0.0010967177826898	0.031970490858174	0.164393238838412	0.109615587786768
TCGA-DD-A114-11A-12R-A131-07	0.264256627555552	0.0845853524324752	0.0056970453113503	0.0486162486548764	0.0116939467846086	0.0537641819647659	0.00394845139947539	0.0366078887895865	0.0220865499525815	0.0185261338987527	0.0426536292018143	0.0245996115467149	0.0236118228898762	0.00422387623817619	0.0121354587101969	0.0239226319395317	0.0046166617686988	0.00737784569492192	0.0010967177826898	0.031970490858174	0.164393238838412	0.109615587786768
TCGA-BC-A10T-11A-11R-A131-07	0.264256627555552	0.0845853524324752	0.0056970453113503	0.0486162486548764	0.0116939467846086	0.0537641819647659	0.00394845139947539	0.0366078887895865	0.0220865499525815	0.0185261338987527	0.0426536292018143	0.0245996115467149	0.0236118228898762	0.00422387623817619	0.0121354587101969	0.0239226319395317	0.0046166617686988	0.00737784569492192	0.0010967177826898	0.031970490858174	0.164393238838412	0.109615587786768
TCGA-BC-A10U-11A-11R-A131-07	0.262970480650674	0.0745772112063556	0	0.0495703898087516	0.0113655752033549	0.055341648838523	0.00408164005406856	0.0372625150542733	0.022495234940764	0.0191405307299298	0.0436697071534965	0.0252898545501747	0.0243387718624006	0.00436685896087756	0.0125284449207312	0.0243616992008003	0.00476836247809474	0.00762111297498872	0.00109603564003301	0.0329922983471053	0.169304784199751	0.112856843224852
TCGA-FV-A2QR-11A-11R-A213-07	0.264256627555552	0.0845853524324752	0.0056970453113503	0.0486162486548764	0.0116939467846086	0.0537641819647659	0.00394845139947539	0.0366078887895865	0.0220865499525815	0.0185261338987527	0.0426536292018143	0.0245996115467149	0.0236118228898762	0.00422387623817619	0.0121354587101969	0.0239226319395317	0.0046166617686988	0.00737784569492192	0.0010967177826898	0.031970490858174	0.164393238838412	0.109615587786768
TCGA-DD-A3A4-11A-11R-A22L-07	0.261946648287778	0.0707408257750967	0	0.0498173980533293	0.0112210180217557	0.0558057737642293	0.0041220650510717	0.0374251705755569	0.0225983898109757	0.0193263568962182	0.0439518518618763	0.0254906883830206	0.0245550954869423	0.0044102878901361	0.0126467064763905	0.0244721160735245	0.0048141560431789	0.00769460082388493	0.00109348872575206	0.0332989179476077	0.170756162455121	0.113812281596554
TCGA-DD-A3A5-11A-11R-A22L-07	0.264256627555552	0.0845853524324752	0.0056970453113503	0.0486162486548764	0.0116939467846086	0.0537641819647659	0.00394845139947539	0.0366078887895865	0.0220865499525815	0.0185261338987527	0.0426536292018143	0.0245996115467149	0.0236118228898762	0.00422387623817619	0.0121354587101969	0.0239226319395317	0.0046166617686988	0.00737784569492192	0.0010967177826898	0.031970490858174	0.164393238838412	0.109615587786768
TCGA-DD-A39X-11A-11R-A213-07	0.264256627555552	0.0845853524324752	0.0056970453113503	0.0486162486548764	0.0116939467846086	0.0537641819647659	0.00394845139947539	0.0366078887895865	0.0220865499525815	0.0185261338987527	0.0426536292018143	0.0245996115467149	0.0236118228898762	0.00422387623817619	0.0121354587101969	0.0239226319395317	0.0046166617686988	0.00737784569492192	0.0010967177826898	0.031970490858174	0.164393238838412	0.109615587786768
TCGA-DD-A39V-11A-11R-A213-07	0.262212536517723	0.0717371311944923	0	0.0497532502618423	0.0112585593757256	0.0556852409900742	0.00411156672020403	0.0373829291010614	0.0225716005954315	0.0192780980286315	0.0438785791662493	0.0254385320395959	0.0244989164602684	0.00439900944109748	0.0126159940699025	0.0244434409232668	0.00480226350060611	0.00767551610379443	0.00109415015681684	0.0332192891472311	0.170379240988983	0.113564155217002
TCGA-FV-A3R2-11A-11R-A22L-07	0.264256627555552	0.0845853524324752	0.0056970453113503	0.0486162486548764	0.0116939467846086	0.0537641819647659	0.00394845139947539	0.0366078887895865	0.0220865499525815	0.0185261338987527	0.0426536292018143	0.0245996115467149	0.0236118228898762	0.00422387623817619	0.0121354587101969	0.0239226319395317	0.0046166617686988	0.00737784569492192	0.0010967177826898	0.031970490858174	0.164393238838412	0.109615587786768
TCGA-DD-A11D-11A-12R-A131-07	0.264256627555552	0.0845853524324752	0.0056970453113503	0.0486162486548764	0.0116939467846086	0.0537641819647659	0.00394845139947539	0.0366078887895865	0.0220865499525815	0.0185261338987527	0.0426536292018143	0.0245996115467149	0.0236118228898762	0.00422387623817619	0.0121354587101969	0.0239226319395317	0.0046166617686988	0.00737784569492192	0.0010967177826898	0.031970490858174	0.164393238838412	0.109615587786768
TCGA-BD-A2L6-11A-21R-A213-07	0.262780046648651	0.0738636390851245	0	0.0496163336275371	0.0113386874006142	0.0554279766107677	0.00408915915020192	0.0372927691690989	0.022514421865767	0.0191750946114883	0.0437221863951317	0.0253272098750468	0.0243790083064187	0.00437493679187993	0.0125504417066756	0.0243822368666582	0.00477688013409181	0.00763478179976172	0.00109556191103509	0.0330493299469437	0.169574742231588	0.113034555865518
TCGA-DD-A11B-11A-11R-A131-07	0.264256627555552	0.0845853524324752	0.0056970453113503	0.0486162486548764	0.0116939467846086	0.0537641819647659	0.00394845139947539	0.0366078887895865	0.0220865499525815	0.0185261338987527	0.0426536292018143	0.0245996115467149	0.0236118228898762	0.00422387623817619	0.0121354587101969	0.0239226319395317	0.0046166617686988	0.00737784569492192	0.0010967177826898	0.031970490858174	0.164393238838412	0.109615587786768
TCGA-DD-A39W-11A-11R-A213-07	0.260611406171319	0.0657375619709567	0	0.0501395365432083	0.011032492200437	0.056411067336263	0.00417478575078046	0.0376372995435043	0.0227329203573974	0.0195687041129701	0.044319813953345	0.0257526080114128	0.0248372162957201	0.00446692620078173	0.0128009385710156	0.0246161174395412	0.00487387821936633	0.00779044080164917	0.00109016713977941	0.0336987992359512	0.172648993199404	0.115058326945198
TCGA-G3-A3CH-11A-11R-A22L-07	0.264256627555552	0.0845853524324752	0.0056970453113503	0.0486162486548764	0.0116939467846086	0.0537641819647659	0.00394845139947539	0.0366078887895865	0.0220865499525815	0.0185261338987527	0.0426536292018143	0.0245996115467149	0.0236118228898762	0.00422387623817619	0.0121354587101969	0.0239226319395317	0.0046166617686988	0.00737784569492192	0.0010967177826898	0.031970490858174	0.164393238838412	0.109615587786768
TCGA-DD-A118-11A-11R-A131-07	0.264256627555552	0.0845853524324752	0.0056970453113503	0.0486162486548764	0.0116939467846086	0.0537641819647659	0.00394845139947539	0.0366078887895865	0.0220865499525815	0.0185261338987527	0.0426536292018143	0.0245996115467149	0.0236118228898762	0.00422387623817619	0.0121354587101969	0.0239226319395317	0.0046166617686988	0.00737784569492192	0.0010967177826898	0.031970490858174	0.164393238838412	0.109615587786768
TCGA-DD-A1EE-11A-11R-A131-07	0.264256627555552	0.0845853524324752	0.0056970453113503	0.0486162486548764	0.0116939467846086	0.0537641819647659	0.00394845139947539	0.0366078887895865	0.0220865499525815	0.0185261338987527	0.0426536292018143	0.0245996115467149	0.0236118228898762	0.00422387623817619	0.0121354587101969	0.0239226319395317	0.0046166617686988	0.00737784569492192	0.0010967177826898	0.031970490858174	0.164393238838412	0.109615587786768
TCGA-EP-A26S-11A-12R-A16W-07	0.263407726422659	0.0762156076570952	0	0.0494649005563105	0.0114273109120068	0.0551434360560479	0.00406437584201323	0.0371930501286189	0.0224511808236113	0.0190611703693099	0.0435492122509151	0.0252040848993357	0.0242463870212498	0.0043483118662668	0.0124779392255858	0.0243145437166565	0.00474880552380917	0.0075897286855419	0.00109712334495551	0.0328613510076912	0.168684947370296	0.112448806320024
TCGA-DD-A3A6-11A-11R-A22L-07	0.258184063460999	0.0566421059685734	0	0.0507251535676284	0.0106897702532755	0.057511433271076	0.00427062695032293	0.0380229297581654	0.0229774840489906	0.0200092682194326	0.044988733911299	0.0262287528939255	0.0253500849958419	0.00456988924304639	0.0130813177966036	0.0248778981771076	0.0049824474348112	0.00796466873268549	0.00108412881354787	0.034425745246932	0.176089978809705	0.11732351844603
TCGA-EP-A12J-11A-11R-A131-07	0.261496566724903	0.0690543325431346	0	0.0499259840492318	0.0111574699990748	0.0560098052829632	0.00413983607149433	0.0374966747142055	0.0226437371811953	0.0194080469603117	0.0440758840139221	0.0255789758885157	0.0246501923783367	0.00442937945342619	0.0126986948171855	0.024520655854493	0.00483428711159363	0.00772690643082039	0.00109236909015386	0.0334337093783177	0.171394195220221	0.114232296836499
TCGA-BC-A10X-11A-11R-A131-07	0.264256627555552	0.0845853524324752	0.0056970453113503	0.0486162486548764	0.0116939467846086	0.0537641819647659	0.00394845139947539	0.0366078887895865	0.0220865499525815	0.0185261338987527	0.0426536292018143	0.0245996115467149	0.0236118228898762	0.00422387623817619	0.0121354587101969	0.0239226319395317	0.0046166617686988	0.00737784569492192	0.0010967177826898	0.031970490858174	0.164393238838412	0.109615587786768
TCGA-DD-A116-11A-12R-A26B-07	0.264256627555552	0.0845853524324752	0.0056970453113503	0.0486162486548764	0.0116939467846086	0.0537641819647659	0.00394845139947539	0.0366078887895865	0.0220865499525815	0.0185261338987527	0.0426536292018143	0.0245996115467149	0.0236118228898762	0.00422387623817619	0.0121354587101969	0.0239226319395317	0.0046166617686988	0.00737784569492192	0.0010967177826898	0.031970490858174	0.164393238838412	0.109615587786768
TCGA-BD-A3EP-11A-12R-A22L-07	0.264256627555552	0.0845853524324752	0.0056970453113503	0.0486162486548764	0.0116939467846086	0.0537641819647659	0.00394845139947539	0.0366078887895865	0.0220865499525815	0.0185261338987527	0.0426536292018143	0.0245996115467149	0.0236118228898762	0.00422387623817619	0.0121354587101969	0.0239226319395317	0.0046166617686988	0.00737784569492192	0.0010967177826898	0.031970490858174	0.164393238838412	0.109615587786768
TCGA-FV-A23B-11A-11R-A16W-07	0.264256627555552	0.0845853524324752	0.0056970453113503	0.0486162486548764	0.0116939467846086	0.0537641819647659	0.00394845139947539	0.0366078887895865	0.0220865499525815	0.0185261338987527	0.0426536292018143	0.0245996115467149	0.0236118228898762	0.00422387623817619	0.0121354587101969	0.0239226319395317	0.0046166617686988	0.00737784569492192	0.0010967177826898	0.031970490858174	0.164393238838412	0.109615587786768
TCGA-BC-A10W-11A-11R-A131-07	0.262768708065541	0.0738211524665816	0	0.0496190691569181	0.0113370864807008	0.0554331166309841	0.00408960684281731	0.037294570521755	0.0225155642696521	0.0191771525708836	0.0437253110484841	0.0253294340390676	0.0243814040144315	0.00437541775198788	0.0125517514117858	0.0243834596946656	0.00477738728170939	0.00763559565182622	0.00109553370485574	0.0330527256511131	0.169590815734995	0.113045137009245
TCGA-DD-A11A-11A-11R-A131-07	0.264256627555552	0.0845853524324752	0.0056970453113503	0.0486162486548764	0.0116939467846086	0.0537641819647659	0.00394845139947539	0.0366078887895865	0.0220865499525815	0.0185261338987527	0.0426536292018143	0.0245996115467149	0.0236118228898762	0.00422387623817619	0.0121354587101969	0.0239226319395317	0.0046166617686988	0.00737784569492192	0.0010967177826898	0.031970490858174	0.164393238838412	0.109615587786768
TCGA-BC-A10Z-11A-11R-A131-07	0.264256627555552	0.0845853524324752	0.0056970453113503	0.0486162486548764	0.0116939467846086	0.0537641819647659	0.00394845139947539	0.0366078887895865	0.0220865499525815	0.0185261338987527	0.0426536292018143	0.0245996115467149	0.0236118228898762	0.00422387623817619	0.0121354587101969	0.0239226319395317	0.0046166617686988	0.00737784569492192	0.0010967177826898	0.031970490858174	0.164393238838412	0.109615587786768
TCGA-BC-A10Q-11A-11R-A131-07	0.260734241394165	0.0661978358169987	0	0.0501099015034625	0.0110498355803293	0.0563553835243973	0.00416993572484322	0.0376177847987784	0.0227205442576282	0.0195464094489471	0.0442859633842629	0.0257285127888874	0.0248112626712886	0.00446171577532858	0.0127867500328623	0.0246028700743879	0.00486838409457023	0.00778162402985839	0.00109047270814651	0.0336620122693327	0.172474862767613	0.114943697353912
TCGA-FV-A3I1-11A-11R-A22L-07	0.265333134275718	0.0834302717997812	0	0.049000379575029	0.011699163553859	0.054270607838128	0.00398835303836824	0.0368871619487054	0.0222571889120592	0.0187117077298759	0.0430186140232162	0.0248263990076457	0.0238395711980845	0.00426663990074316	0.0122555378479447	0.0241068949632491	0.00466268665022392	0.00745152824717223	0.00110191304387043	0.0322847255677224	0.1659555014259	0.110652019452704
TCGA-DD-A113-11A-12R-A131-07	0.264256627555552	0.0845853524324752	0.0056970453113503	0.0486162486548764	0.0116939467846086	0.0537641819647659	0.00394845139947539	0.0366078887895865	0.0220865499525815	0.0185261338987527	0.0426536292018143	0.0245996115467149	0.0236118228898762	0.00422387623817619	0.0121354587101969	0.0239226319395317	0.0046166617686988	0.00737784569492192	0.0010967177826898	0.031970490858174	0.164393238838412	0.109615587786768
TCGA-DD-A11C-11A-11R-A131-07	0.264702959130106	0.0810689528618536	0	0.0491524146758281	0.0116101877153673	0.0545562795977235	0.00401323487380935	0.0369872774271023	0.0223206813720675	0.0188260848834444	0.0431922758345933	0.0249500134727126	0.0239727197256515	0.00429337067504879	0.01232832856619	0.0241748572306757	0.00469087287249128	0.00749676047224855	0.00110034540239308	0.032473451826431	0.166848833710132	0.111240097674131
TCGA-DD-A3A3-11A-11R-A22L-07	0.264256627555552	0.0845853524324752	0.0056970453113503	0.0486162486548764	0.0116939467846086	0.0537641819647659	0.00394845139947539	0.0366078887895865	0.0220865499525815	0.0185261338987527	0.0426536292018143	0.0245996115467149	0.0236118228898762	0.00422387623817619	0.0121354587101969	0.0239226319395317	0.0046166617686988	0.00737784569492192	0.0010967177826898	0.031970490858174	0.164393238838412	0.109615587786768
TCGA-DD-A1EC-11A-11R-A131-07	0.264256627555552	0.0845853524324752	0.0056970453113503	0.0486162486548764	0.0116939467846086	0.0537641819647659	0.00394845139947539	0.0366078887895865	0.0220865499525815	0.0185261338987527	0.0426536292018143	0.0245996115467149	0.0236118228898762	0.00422387623817619	0.0121354587101969	0.0239226319395317	0.0046166617686988	0.00737784569492192	0.0010967177826898	0.031970490858174	0.164393238838412	0.109615587786768
TCGA-DD-A1EB-11A-11R-A131-07	0.264256627555552	0.0845853524324752	0.0056970453113503	0.0486162486548764	0.0116939467846086	0.0537641819647659	0.00394845139947539	0.0366078887895865	0.0220865499525815	0.0185261338987527	0.0426536292018143	0.0245996115467149	0.0236118228898762	0.00422387623817619	0.0121354587101969	0.0239226319395317	0.0046166617686988	0.00737784569492192	0.0010967177826898	0.031970490858174	0.164393238838412	0.109615587786768
TCGA-DD-A119-11A-11R-A131-07	0.264256627555552	0.0845853524324752	0.0056970453113503	0.0486162486548764	0.0116939467846086	0.0537641819647659	0.00394845139947539	0.0366078887895865	0.0220865499525815	0.0185261338987527	0.0426536292018143	0.0245996115467149	0.0236118228898762	0.00422387623817619	0.0121354587101969	0.0239226319395317	0.0046166617686988	0.00737784569492192	0.0010967177826898	0.031970490858174	0.164393238838412	0.109615587786768
TCGA-DD-A1EL-11A-11R-A155-07	0.264256627555552	0.0845853524324752	0.0056970453113503	0.0486162486548764	0.0116939467846086	0.0537641819647659	0.00394845139947539	0.0366078887895865	0.0220865499525815	0.0185261338987527	0.0426536292018143	0.0245996115467149	0.0236118228898762	0.00422387623817619	0.0121354587101969	0.0239226319395317	0.0046166617686988	0.00737784569492192	0.0010967177826898	0.031970490858174	0.164393238838412	0.109615587786768
TCGA-DD-A1EI-11A-11R-A131-07	0.264256627555552	0.0845853524324752	0.0056970453113503	0.0486162486548764	0.0116939467846086	0.0537641819647659	0.00394845139947539	0.0366078887895865	0.0220865499525815	0.0185261338987527	0.0426536292018143	0.0245996115467149	0.0236118228898762	0.00422387623817619	0.0121354587101969	0.0239226319395317	0.0046166617686988	0.00737784569492192	0.0010967177826898	0.031970490858174	0.164393238838412	0.109615587786768
TCGA-BC-A10Y-11A-11R-A131-07	0.264256627555552	0.0845853524324752	0.0056970453113503	0.0486162486548764	0.0116939467846086	0.0537641819647659	0.00394845139947539	0.0366078887895865	0.0220865499525815	0.0185261338987527	0.0426536292018143	0.0245996115467149	0.0236118228898762	0.00422387623817619	0.0121354587101969	0.0239226319395317	0.0046166617686988	0.00737784569492192	0.0010967177826898	0.031970490858174	0.164393238838412	0.109615587786768
TCGA-ES-A2HT-11A-11R-A180-07	0.264256627555552	0.0845853524324752	0.0056970453113503	0.0486162486548764	0.0116939467846086	0.0537641819647659	0.00394845139947539	0.0366078887895865	0.0220865499525815	0.0185261338987527	0.0426536292018143	0.0245996115467149	0.0236118228898762	0.00422387623817619	0.0121354587101969	0.0239226319395317	0.0046166617686988	0.00737784569492192	0.0010967177826898	0.031970490858174	0.164393238838412	0.109615587786768
TCGA-DD-A3A2-11A-11R-A213-07	0.264256627555552	0.0845853524324752	0.0056970453113503	0.0486162486548764	0.0116939467846086	0.0537641819647659	0.00394845139947539	0.0366078887895865	0.0220865499525815	0.0185261338987527	0.0426536292018143	0.0245996115467149	0.0236118228898762	0.00422387623817619	0.0121354587101969	0.0239226319395317	0.0046166617686988	0.00737784569492192	0.0010967177826898	0.031970490858174	0.164393238838412	0.109615587786768
TCGA-BC-A10R-11A-11R-A131-07	0.264256627555552	0.0845853524324752	0.0056970453113503	0.0486162486548764	0.0116939467846086	0.0537641819647659	0.00394845139947539	0.0366078887895865	0.0220865499525815	0.0185261338987527	0.0426536292018143	0.0245996115467149	0.0236118228898762	0.00422387623817619	0.0121354587101969	0.0239226319395317	0.0046166617686988	0.00737784569492192	0.0010967177826898	0.031970490858174	0.164393238838412	0.109615587786768
TCGA-DD-A39Z-11A-21R-A213-07	0.264256627555552	0.0845853524324752	0.0056970453113503	0.0486162486548764	0.0116939467846086	0.0537641819647659	0.00394845139947539	0.0366078887895865	0.0220865499525815	0.0185261338987527	0.0426536292018143	0.0245996115467149	0.0236118228898762	0.00422387623817619	0.0121354587101969	0.0239226319395317	0.0046166617686988	0.00737784569492192	0.0010967177826898	0.031970490858174	0.164393238838412	0.109615587786768
TCGA-FV-A3I0-11A-11R-A22L-07	0.264256627555552	0.0845853524324752	0.0056970453113503	0.0486162486548764	0.0116939467846086	0.0537641819647659	0.00394845139947539	0.0366078887895865	0.0220865499525815	0.0185261338987527	0.0426536292018143	0.0245996115467149	0.0236118228898762	0.00422387623817619	0.0121354587101969	0.0239226319395317	0.0046166617686988	0.00737784569492192	0.0010967177826898	0.031970490858174	0.164393238838412	0.109615587786768
TCGA-DD-A1EH-11A-11R-A131-07	0.264256627555552	0.0845853524324752	0.0056970453113503	0.0486162486548764	0.0116939467846086	0.0537641819647659	0.00394845139947539	0.0366078887895865	0.0220865499525815	0.0185261338987527	0.0426536292018143	0.0245996115467149	0.0236118228898762	0.00422387623817619	0.0121354587101969	0.0239226319395317	0.0046166617686988	0.00737784569492192	0.0010967177826898	0.031970490858174	0.164393238838412	0.109615587786768
TCGA-BC-A110-11A-11R-A131-07	0.264256627555552	0.0845853524324752	0.0056970453113503	0.0486162486548764	0.0116939467846086	0.0537641819647659	0.00394845139947539	0.0366078887895865	0.0220865499525815	0.0185261338987527	0.0426536292018143	0.0245996115467149	0.0236118228898762	0.00422387623817619	0.0121354587101969	0.0239226319395317	0.0046166617686988	0.00737784569492192	0.0010967177826898	0.031970490858174	0.164393238838412	0.109615587786768
TCGA-DD-A1EG-11A-11R-A213-07	0.26352249457392	0.0766456535116974	0	0.0494372117660321	0.0114435152840162	0.0550914092188351	0.00405984433633029	0.0371748169938337	0.0224396175109276	0.0190403398834474	0.0435175847816708	0.0251815721047203	0.0242221378732813	0.00434344362991984	0.012464682504466	0.0243021663580089	0.00474367221976953	0.00758149094578714	0.00109740884544759	0.032826979985671	0.168522252767951	0.112341704904267
TCGA-DD-A3A1-11A-11R-A213-07	0.260544859024528	0.0654882042502095	0	0.0501555916070118	0.0110230962599177	0.056441234569376	0.0041774132983235	0.0376478718415126	0.0227396252268066	0.019580782458619	0.044338152820141	0.0257656618267045	0.0248512769178672	0.00446974899818009	0.0128086253461063	0.0246232943252342	0.00487685471357397	0.00779521737137391	0.001090001595219	0.0337187289239577	0.172743330012059	0.115120428613279
TCGA-DD-A3A8-11A-11R-A22L-07	0.263047553197345	0.0748660084801226	0	0.0495517954029209	0.0113764572486283	0.0553067102183992	0.00407859692163674	0.0372502705934517	0.0224874695986661	0.0191265420181123	0.0436484677279884	0.0252747360839921	0.0243224873482041	0.00436358969698392	0.0125195423702763	0.024353387186173	0.00476491520800429	0.00761558092123743	0.0010962273678753	0.0329692164888574	0.169195526647071	0.112784919274054
TCGA-G3-A25X-01A-11R-A16W-07	0.261381933159036	0.0686247909912501	0	0.0499536403696421	0.0111412846294781	0.0560617711097625	0.00414436226320756	0.0375148864675046	0.0226552869339063	0.0194288530188474	0.04410747439452	0.0256014622830079	0.0246744130900091	0.00443424198092886	0.01271193599252	0.0245330186985591	0.00483941439595156	0.00773513451040861	0.00109208392446018	0.033468040094404	0.171556699035167	0.114339272657429
TCGA-DD-AADS-01A-11R-A41C-07	0.258184063460999	0.0566421059685734	0	0.0507251535676284	0.0106897702532755	0.057511433271076	0.00427062695032293	0.0380229297581654	0.0229774840489906	0.0200092682194326	0.044988733911299	0.0262287528939255	0.0253500849958419	0.00456988924304639	0.0130813177966036	0.0248778981771076	0.0049824474348112	0.00796466873268549	0.00108412881354787	0.034425745246932	0.176089978809705	0.11732351844603
TCGA-G3-AAV3-01A-11R-A37K-07	0.261270784531696	0.0682083077952867	0	0.0499804559190634	0.0111255913061481	0.056112157140011	0.00414875085560801	0.0375325445710917	0.0226664855662634	0.0194490265590238	0.0441381044060179	0.0256232650757826	0.0246978974755397	0.00443895668428153	0.0127247746271002	0.0245450057037401	0.00484438580737063	0.00774311245076972	0.00109180742799794	0.033501327133324	0.171714262623388	0.114442996340495
TCGA-T1-A6J8-01A-11R-A32O-07	0.237433805197325	0.113024041966044	0.14727228926308	0.0390874621894337	0.0115542909184407	0.0412113303245108	0.00295967086995148	0.0296790407327275	0.0178532091362396	0.0139273798713543	0.0336030700829616	0.0189777121052285	0.0179671190009075	0.0031641807081824	0.00915960869818099	0.0193512275104072	0.00347608668410325	0.00555187851245124	0.000967435731904717	0.0241828004614741	0.125670567918522	0.083925792116569
TCGA-2Y-A9GU-01A-11R-A38B-07	0.237213549263854	0.113257566612566	0.148434836108318	0.0390092164429659	0.0115531441325895	0.0411082524299171	0.00295155148655404	0.0296221444122636	0.0178184470064104	0.0138896171464784	0.0335287513061926	0.0189315478092857	0.0179207674459657	0.00315547900539227	0.00913517246945336	0.0193136893670917	0.00346672083786246	0.00553688456062577	0.000966374130765302	0.0241188517466447	0.125352596233215	0.0837148400455883
TCGA-2Y-A9HB-01A-11R-A39D-07	0.264256627555552	0.0845853524324752	0.0056970453113503	0.0486162486548764	0.0116939467846086	0.0537641819647659	0.00394845139947539	0.0366078887895865	0.0220865499525815	0.0185261338987527	0.0426536292018143	0.0245996115467149	0.0236118228898762	0.00422387623817619	0.0121354587101969	0.0239226319395317	0.0046166617686988	0.00737784569492192	0.0010967177826898	0.031970490858174	0.164393238838412	0.109615587786768
TCGA-DD-A73E-01A-12R-A32O-07	0.264256627555552	0.0845853524324752	0.0056970453113503	0.0486162486548764	0.0116939467846086	0.0537641819647659	0.00394845139947539	0.0366078887895865	0.0220865499525815	0.0185261338987527	0.0426536292018143	0.0245996115467149	0.0236118228898762	0.00422387623817619	0.0121354587101969	0.0239226319395317	0.0046166617686988	0.00737784569492192	0.0010967177826898	0.031970490858174	0.164393238838412	0.109615587786768
TCGA-UB-A7MB-01A-11R-A33R-07	0.264256627555552	0.0845853524324752	0.0056970453113503	0.0486162486548764	0.0116939467846086	0.0537641819647659	0.00394845139947539	0.0366078887895865	0.0220865499525815	0.0185261338987527	0.0426536292018143	0.0245996115467149	0.0236118228898762	0.00422387623817619	0.0121354587101969	0.0239226319395317	0.0046166617686988	0.00737784569492192	0.0010967177826898	0.031970490858174	0.164393238838412	0.109615587786768
TCGA-DD-A73A-01A-12R-A32O-07	0.264256627555552	0.0845853524324752	0.0056970453113503	0.0486162486548764	0.0116939467846086	0.0537641819647659	0.00394845139947539	0.0366078887895865	0.0220865499525815	0.0185261338987527	0.0426536292018143	0.0245996115467149	0.0236118228898762	0.00422387623817619	0.0121354587101969	0.0239226319395317	0.0046166617686988	0.00737784569492192	0.0010967177826898	0.031970490858174	0.164393238838412	0.109615587786768
TCGA-DD-AAEG-01A-11R-A39D-07	0.264256627555552	0.0845853524324752	0.0056970453113503	0.0486162486548764	0.0116939467846086	0.0537641819647659	0.00394845139947539	0.0366078887895865	0.0220865499525815	0.0185261338987527	0.0426536292018143	0.0245996115467149	0.0236118228898762	0.00422387623817619	0.0121354587101969	0.0239226319395317	0.0046166617686988	0.00737784569492192	0.0010967177826898	0.031970490858174	0.164393238838412	0.109615587786768
TCGA-ED-A8O6-01A-11R-A36F-07	0.264256627555552	0.0845853524324752	0.0056970453113503	0.0486162486548764	0.0116939467846086	0.0537641819647659	0.00394845139947539	0.0366078887895865	0.0220865499525815	0.0185261338987527	0.0426536292018143	0.0245996115467149	0.0236118228898762	0.00422387623817619	0.0121354587101969	0.0239226319395317	0.0046166617686988	0.00737784569492192	0.0010967177826898	0.031970490858174	0.164393238838412	0.109615587786768
TCGA-G3-AAV7-01A-11R-A38B-07	0.243063797952068	0.107054885779195	0.117556266577097	0.04108751267053	0.0115836040721492	0.0438461188207452	0.00316721156581502	0.031133375546486	0.01874176880405	0.0148926381692811	0.0355027427417519	0.0201577241375474	0.0191519175867213	0.00338660615157611	0.00978422656214385	0.0203107452476253	0.00371548839122987	0.00593514101445095	0.000994571467269108	0.0258174025150553	0.133798286687699	0.0893179675395137
TCGA-CC-A7IJ-01A-11R-A33R-07	0.264256627555552	0.0845853524324751	0.00569704531135033	0.0486162486548763	0.0116939467846086	0.053764181964766	0.00394845139947537	0.0366078887895866	0.0220865499525815	0.0185261338987527	0.0426536292018143	0.0245996115467149	0.0236118228898762	0.00422387623817624	0.0121354587101969	0.0239226319395317	0.00461666176869877	0.00737784569492186	0.0010967177826898	0.031970490858174	0.164393238838412	0.109615587786768
TCGA-2Y-A9H9-01A-21R-A39D-07	0.264256627555552	0.0845853524324752	0.0056970453113503	0.0486162486548764	0.0116939467846086	0.0537641819647659	0.00394845139947539	0.0366078887895865	0.0220865499525815	0.0185261338987527	0.0426536292018143	0.0245996115467149	0.0236118228898762	0.00422387623817619	0.0121354587101969	0.0239226319395317	0.0046166617686988	0.00737784569492192	0.0010967177826898	0.031970490858174	0.164393238838412	0.109615587786768
TCGA-CC-5261-01A-01R-A131-07	0.264256627555552	0.0845853524324752	0.0056970453113503	0.0486162486548764	0.0116939467846086	0.0537641819647659	0.00394845139947539	0.0366078887895865	0.0220865499525815	0.0185261338987527	0.0426536292018143	0.0245996115467149	0.0236118228898762	0.00422387623817619	0.0121354587101969	0.0239226319395317	0.0046166617686988	0.00737784569492192	0.0010967177826898	0.031970490858174	0.164393238838412	0.109615587786768
TCGA-RC-A7SH-01A-11R-A38B-07	0.264256627555552	0.0845853524324752	0.0056970453113503	0.0486162486548764	0.0116939467846086	0.0537641819647659	0.00394845139947539	0.0366078887895865	0.0220865499525815	0.0185261338987527	0.0426536292018143	0.0245996115467149	0.0236118228898762	0.00422387623817619	0.0121354587101969	0.0239226319395317	0.0046166617686988	0.00737784569492192	0.0010967177826898	0.031970490858174	0.164393238838412	0.109615587786768
TCGA-DD-A1EI-01A-11R-A131-07	0.264256627555552	0.0845853524324752	0.0056970453113503	0.0486162486548764	0.0116939467846086	0.0537641819647659	0.00394845139947539	0.0366078887895865	0.0220865499525815	0.0185261338987527	0.0426536292018143	0.0245996115467149	0.0236118228898762	0.00422387623817619	0.0121354587101969	0.0239226319395317	0.0046166617686988	0.00737784569492192	0.0010967177826898	0.031970490858174	0.164393238838412	0.109615587786768
TCGA-G3-A3CJ-01A-11R-A213-07	0.261813369032136	0.070241417265302	0	0.0498495528046028	0.01120220002551	0.0558661920776805	0.00412732744919973	0.037446344556365	0.022611818185401	0.019350547158237	0.0439885805667687	0.0255168322955589	0.0245832558115243	0.00441594133065496	0.012662101391301	0.024486489792446	0.00482011730450331	0.00770416723939844	0.00109315717651428	0.0333388327164714	0.170945098281473	0.113936657538952
TCGA-GJ-A9DB-01A-11R-A37K-07	0.264256627555552	0.0845853524324752	0.0056970453113503	0.0486162486548764	0.0116939467846086	0.0537641819647659	0.00394845139947539	0.0366078887895865	0.0220865499525815	0.0185261338987527	0.0426536292018143	0.0245996115467149	0.0236118228898762	0.00422387623817619	0.0121354587101969	0.0239226319395317	0.0046166617686988	0.00737784569492192	0.0010967177826898	0.031970490858174	0.164393238838412	0.109615587786768
TCGA-ED-A7PY-01A-11R-A33R-07	0.258197500925914	0.0910094944844773	0.0376781067846365	0.0464637487035357	0.0116623992999188	0.0509285624823873	0.0037250913683313	0.0350427004878731	0.021130261768957	0.0174873008998076	0.0406091581525797	0.0233296556800232	0.0223367156251262	0.00398449690220095	0.0114632307167067	0.0228899770629706	0.00435901219044497	0.00696536984758587	0.00106751368529156	0.0302112948408484	0.15564600249587	0.103812405594514
TCGA-K7-A5RG-01A-11R-A28V-07	0.261448850967174	0.0688755376110446	0	0.0499374958806435	0.0111507329045022	0.0560314358479989	0.00414172008047188	0.0375042552827909	0.0226485447190052	0.0194167073979496	0.0440890333819609	0.0255883357591931	0.0246602741515194	0.0044314034608145	0.0127042064028152	0.0245258018382879	0.00483642132295121	0.00773033133563981	0.00109225039108828	0.0334479993999101	0.17146183677534	0.114276825088899
TCGA-G3-A7M5-01A-11R-A33R-07	0.264256627555552	0.0845853524324752	0.0056970453113503	0.0486162486548764	0.0116939467846086	0.0537641819647659	0.00394845139947539	0.0366078887895865	0.0220865499525815	0.0185261338987527	0.0426536292018143	0.0245996115467149	0.0236118228898762	0.00422387623817619	0.0121354587101969	0.0239226319395317	0.0046166617686988	0.00737784569492192	0.0010967177826898	0.031970490858174	0.164393238838412	0.109615587786768
TCGA-DD-AADN-01A-11R-A41C-07	0.26043794834042	0.0650876009817234	0	0.0501813847166703	0.0110080013012726	0.0564896994500705	0.00418163455977341	0.0376648566660646	0.0227503968708209	0.0196001868096466	0.0443676149517199	0.0257866333091852	0.0248738658763009	0.00447428393642331	0.01282097446133	0.0246348242825083	0.00488163657196045	0.00780289112391765	0.00108973564118388	0.0337507467741826	0.17289488591887	0.115220197455956
TCGA-CC-A8HS-01A-11R-A36F-07	0.236608448270056	0.113899120251823	0.151628658133023	0.038794254792662	0.0115499936101621	0.0408250703359123	0.00292924540432775	0.0294658352517625	0.0177229462906078	0.0137858730066914	0.0333245780747516	0.0188047223435072	0.0177934275304528	0.00313157313859873	0.00906803972049733	0.0192105622119335	0.00344099039428822	0.00549569223037804	0.000963457633151268	0.0239431678034897	0.124479044362229	0.0831352992096945
TCGA-WQ-AB4B-01A-11R-A41C-07	0.264256627555552	0.0845853524324752	0.0056970453113503	0.0486162486548764	0.0116939467846086	0.0537641819647659	0.00394845139947539	0.0366078887895865	0.0220865499525815	0.0185261338987527	0.0426536292018143	0.0245996115467149	0.0236118228898762	0.00422387623817619	0.0121354587101969	0.0239226319395317	0.0046166617686988	0.00737784569492192	0.0010967177826898	0.031970490858174	0.164393238838412	0.109615587786768
TCGA-FV-A23B-01A-11R-A16W-07	0.24891874487099	0.100847223683126	0.0866528990156787	0.043167477940844	0.0116140884735448	0.0465861839433949	0.00338304483785143	0.032645820323564	0.0196658321050093	0.0158964647004344	0.0374783194547372	0.0213848851862179	0.0203840564422661	0.00361791891186179	0.0104338018986365	0.0213086018460099	0.00396445572539649	0.00633371730095354	0.00102279144855248	0.0275173173593892	0.142250759726031	0.0949255948055106
TCGA-FV-A3R3-01A-11R-A22L-07	0.264758308933874	0.08127635320247	0	0.0491390610660362	0.0116180026779771	0.0545311883576996	0.00401104944215808	0.0369784840430376	0.022315104676086	0.0188160388620333	0.0431770226986221	0.0249391561159413	0.0239610249691633	0.00429102284663517	0.0123219351817491	0.0241688879407222	0.00468839720857095	0.0074927876167664	0.00110048309212707	0.0324568755436974	0.166770370179832	0.111188445344802
TCGA-G3-AAV0-01A-11R-A37K-07	0.264256627555552	0.0845853524324752	0.0056970453113503	0.0486162486548764	0.0116939467846086	0.0537641819647659	0.00394845139947539	0.0366078887895865	0.0220865499525815	0.0185261338987527	0.0426536292018143	0.0245996115467149	0.0236118228898762	0.00422387623817619	0.0121354587101969	0.0239226319395317	0.0046166617686988	0.00737784569492192	0.0010967177826898	0.031970490858174	0.164393238838412	0.109615587786768
TCGA-5C-A9VG-01A-11R-A37K-07	0.264256627555552	0.0845853524324752	0.0056970453113503	0.0486162486548764	0.0116939467846086	0.0537641819647659	0.00394845139947539	0.0366078887895865	0.0220865499525815	0.0185261338987527	0.0426536292018143	0.0245996115467149	0.0236118228898762	0.00422387623817619	0.0121354587101969	0.0239226319395317	0.0046166617686988	0.00737784569492192	0.0010967177826898	0.031970490858174	0.164393238838412	0.109615587786768
TCGA-BC-4072-01B-11R-A155-07	0.264256627555552	0.0845853524324752	0.0056970453113503	0.0486162486548764	0.0116939467846086	0.0537641819647659	0.00394845139947539	0.0366078887895865	0.0220865499525815	0.0185261338987527	0.0426536292018143	0.0245996115467149	0.0236118228898762	0.00422387623817619	0.0121354587101969	0.0239226319395317	0.0046166617686988	0.00737784569492192	0.0010967177826898	0.031970490858174	0.164393238838412	0.109615587786768
TCGA-DD-AAVV-01A-11R-A41C-07	0.264256627555552	0.0845853524324752	0.0056970453113503	0.0486162486548764	0.0116939467846086	0.0537641819647659	0.00394845139947539	0.0366078887895865	0.0220865499525815	0.0185261338987527	0.0426536292018143	0.0245996115467149	0.0236118228898762	0.00422387623817619	0.0121354587101969	0.0239226319395317	0.0046166617686988	0.00737784569492192	0.0010967177826898	0.031970490858174	0.164393238838412	0.109615587786768
TCGA-DD-AADB-01A-11R-A41C-07	0.264256627555552	0.0845853524324752	0.0056970453113503	0.0486162486548764	0.0116939467846086	0.0537641819647659	0.00394845139947539	0.0366078887895865	0.0220865499525815	0.0185261338987527	0.0426536292018143	0.0245996115467149	0.0236118228898762	0.00422387623817619	0.0121354587101969	0.0239226319395317	0.0046166617686988	0.00737784569492192	0.0010967177826898	0.031970490858174	0.164393238838412	0.109615587786768
TCGA-DD-AAVQ-01A-11R-A41C-07	0.264256627555552	0.0845853524324752	0.0056970453113503	0.0486162486548764	0.0116939467846086	0.0537641819647659	0.00394845139947539	0.0366078887895865	0.0220865499525815	0.0185261338987527	0.0426536292018143	0.0245996115467149	0.0236118228898762	0.00422387623817619	0.0121354587101969	0.0239226319395317	0.0046166617686988	0.00737784569492192	0.0010967177826898	0.031970490858174	0.164393238838412	0.109615587786768
TCGA-CC-5258-01A-01R-A131-07	0.264256627555552	0.0845853524324752	0.0056970453113503	0.0486162486548764	0.0116939467846086	0.0537641819647659	0.00394845139947539	0.0366078887895865	0.0220865499525815	0.0185261338987527	0.0426536292018143	0.0245996115467149	0.0236118228898762	0.00422387623817619	0.0121354587101969	0.0239226319395317	0.0046166617686988	0.00737784569492192	0.0010967177826898	0.031970490858174	0.164393238838412	0.109615587786768
TCGA-EP-A3JL-01A-11R-A213-07	0.263765913889376	0.0775577660306465	0	0.0493784847908103	0.0114778842016871	0.0549810620801864	0.00405023316808208	0.0371361451398458	0.022415092121027	0.0189961591368417	0.0434505040033497	0.0251338232389065	0.0241707062615144	0.00433311826747359	0.0124365654533094	0.0242759144045179	0.00473278465783159	0.00756401898209376	0.00109801438220664	0.0327540802259402	0.168177183092295	0.112114546472058
TCGA-DD-A73C-01A-12R-A33J-07	0.264256627555552	0.0845853524324752	0.0056970453113503	0.0486162486548764	0.0116939467846086	0.0537641819647659	0.00394845139947539	0.0366078887895865	0.0220865499525815	0.0185261338987527	0.0426536292018143	0.0245996115467149	0.0236118228898762	0.00422387623817619	0.0121354587101969	0.0239226319395317	0.0046166617686988	0.00737784569492192	0.0010967177826898	0.031970490858174	0.164393238838412	0.109615587786768
TCGA-G3-AAV1-01A-11R-A38B-07	0.2625846526832	0.0731314815663947	0	0.049663474079584	0.0113110992895417	0.0555165528396358	0.00409687408553123	0.0373238112697961	0.0225341085252992	0.019210558729279	0.0437760324888862	0.0253655381409022	0.0244202927318304	0.00438322501465023	0.0125730114115983	0.02440330944787	0.00478561963735257	0.00764880663696038	0.00109507584349212	0.0331078469676968	0.169851731476082	0.113216897134418
TCGA-DD-AAEE-01A-11R-A41C-07	0.264256627555552	0.0845853524324752	0.0056970453113503	0.0486162486548764	0.0116939467846086	0.0537641819647659	0.00394845139947539	0.0366078887895865	0.0220865499525815	0.0185261338987527	0.0426536292018143	0.0245996115467149	0.0236118228898762	0.00422387623817619	0.0121354587101969	0.0239226319395317	0.0046166617686988	0.00737784569492192	0.0010967177826898	0.031970490858174	0.164393238838412	0.109615587786768
TCGA-G3-A25T-01A-11R-A16W-07	0.260009137684042	0.0634808116141317	0	0.050284838925901	0.0109474565654621	0.0566840884157314	0.00419856571972422	0.0377329815108857	0.0227936011191014	0.0196780161919031	0.0444857853299757	0.0258707483370028	0.0249644684776559	0.00449247323023354	0.0128705058271517	0.024681070067838	0.0049008162437635	0.00783366996414876	0.00108866891969306	0.0338791679463538	0.173502765182012	0.11562036272729
TCGA-LG-A9QC-01A-11R-A37K-07	0.262433884915666	0.0725665421409284	0	0.0496998480827381	0.0112898120511808	0.0555848990664609	0.00410282700006254	0.0373477636380837	0.0225492989315176	0.0192379231663255	0.0438175806263991	0.0253951125807428	0.0244521481713718	0.00438962028300468	0.0125904264019598	0.0244195692439088	0.00479236311785321	0.00765962832937838	0.00109470078933857	0.0331529992351236	0.170065458905824	0.113357593322131
TCGA-ED-A82E-01A-11R-A352-07	0.264256627555552	0.0845853524324752	0.0056970453113503	0.0486162486548764	0.0116939467846086	0.0537641819647659	0.00394845139947539	0.0366078887895865	0.0220865499525815	0.0185261338987527	0.0426536292018143	0.0245996115467149	0.0236118228898762	0.00422387623817619	0.0121354587101969	0.0239226319395317	0.0046166617686988	0.00737784569492192	0.0010967177826898	0.031970490858174	0.164393238838412	0.109615587786768
TCGA-DD-AACF-01A-11R-A41C-07	0.264256627555552	0.0845853524324752	0.0056970453113503	0.0486162486548764	0.0116939467846086	0.0537641819647659	0.00394845139947539	0.0366078887895865	0.0220865499525815	0.0185261338987527	0.0426536292018143	0.0245996115467149	0.0236118228898762	0.00422387623817619	0.0121354587101969	0.0239226319395317	0.0046166617686988	0.00737784569492192	0.0010967177826898	0.031970490858174	0.164393238838412	0.109615587786768
TCGA-QA-A7B7-01A-11R-A32O-07	0.237247190424292	0.113221898832924	0.148257272560675	0.0390211674386507	0.0115533192888553	0.04112399620551	0.00295279161423286	0.029630834567461	0.0178237564587748	0.0138953848997738	0.0335401025095559	0.0189385987906682	0.0179278470286664	0.00315680807460295	0.00913890477794629	0.0193194228185447	0.00346815134614008	0.00553917468707549	0.000966536276200807	0.0241286190611567	0.125401162173353	0.0837470601649404
TCGA-DD-AAC9-01A-11R-A41C-07	0.264114156479569	0.0788626601207098	0	0.0492944683111521	0.0115270533520044	0.0548231963277856	0.00403648315765544	0.0370808200865522	0.0223800054012716	0.0189329529052173	0.043354536335579	0.0250655123545438	0.0240971267361347	0.00431834651053132	0.012396340400893	0.0242383576138245	0.00471720860231992	0.00753902309431488	0.00109888068030223	0.0326497877580007	0.167683516608097	0.111789567163541
TCGA-DD-AAE6-01A-11R-A41C-07	0.264256627555552	0.0845853524324752	0.0056970453113503	0.0486162486548764	0.0116939467846086	0.0537641819647659	0.00394845139947539	0.0366078887895865	0.0220865499525815	0.0185261338987527	0.0426536292018143	0.0245996115467149	0.0236118228898762	0.00422387623817619	0.0121354587101969	0.0239226319395317	0.0046166617686988	0.00737784569492192	0.0010967177826898	0.031970490858174	0.164393238838412	0.109615587786768
TCGA-DD-A3A2-01A-11R-A213-07	0.264256627555552	0.0845853524324752	0.0056970453113503	0.0486162486548764	0.0116939467846086	0.0537641819647659	0.00394845139947539	0.0366078887895865	0.0220865499525815	0.0185261338987527	0.0426536292018143	0.0245996115467149	0.0236118228898762	0.00422387623817619	0.0121354587101969	0.0239226319395317	0.0046166617686988	0.00737784569492192	0.0010967177826898	0.031970490858174	0.164393238838412	0.109615587786768
TCGA-DD-A39Y-01A-11R-A213-07	0.264655142129773	0.0841628304435692	0.00359362020156407	0.0487578206427306	0.0116960216929572	0.0539506833798617	0.00396314200311351	0.0367108327265199	0.0221494459443017	0.0185944589422063	0.0427880960250867	0.0246831377630211	0.0236956879185772	0.0042396204468691	0.0121796717905598	0.0239905506419462	0.00463360762876278	0.00740497462731178	0.00109863856420689	0.0320861948687795	0.164968552968605	0.109997268649677
TCGA-BC-A112-01A-11R-A131-07	0.264652825467568	0.0808810978383702	0	0.0491645098472902	0.0116031092314061	0.0545790062502927	0.00401521435134033	0.0369952421265096	0.0223257325226657	0.0188351841722039	0.0432060915217207	0.0249598476369439	0.0239833123734175	0.00429549724514235	0.0123341194408854	0.0241802639773622	0.00469311523092955	0.00750035892757258	0.00110022068847929	0.0324884659675504	0.166919902871751	0.111286882310599
TCGA-ZP-A9CZ-01A-11R-A38B-07	0.264256627555552	0.0845853524324752	0.0056970453113503	0.0486162486548764	0.0116939467846086	0.0537641819647659	0.00394845139947539	0.0366078887895865	0.0220865499525815	0.0185261338987527	0.0426536292018143	0.0245996115467149	0.0236118228898762	0.00422387623817619	0.0121354587101969	0.0239226319395317	0.0046166617686988	0.00737784569492192	0.0010967177826898	0.031970490858174	0.164393238838412	0.109615587786768
TCGA-CC-A3MB-01A-11R-A213-07	0.264256627555552	0.0845853524324752	0.0056970453113503	0.0486162486548764	0.0116939467846086	0.0537641819647659	0.00394845139947539	0.0366078887895865	0.0220865499525815	0.0185261338987527	0.0426536292018143	0.0245996115467149	0.0236118228898762	0.00422387623817619	0.0121354587101969	0.0239226319395317	0.0046166617686988	0.00737784569492192	0.0010967177826898	0.031970490858174	0.164393238838412	0.109615587786768
TCGA-DD-AAE1-01A-11R-A41C-07	0.249226779015137	0.100520632869001	0.0850270444161705	0.0432769068273508	0.0116156922859488	0.0467303412904464	0.00339440002486682	0.0327253914347844	0.019714447925441	0.0159492769377914	0.037582256363202	0.0214494472580165	0.0204488804010641	0.00363008848899564	0.0104679766547198	0.0213610999997113	0.003977554125905	0.00635468676608951	0.00102427612773104	0.0276067514433264	0.142695452109127	0.095220617235174
TCGA-EP-A3RK-01A-11R-A22L-07	0.264855930279781	0.0816421485443546	0	0.0491155090880369	0.0116317860541817	0.0544869345310396	0.00400719496093757	0.0369629750090567	0.0223052689670071	0.0187983205312643	0.0431501204955166	0.0249200068198488	0.0239403987376193	0.0042868819436132	0.0123106590659992	0.0241583598072924	0.00468403083999402	0.00748578062716823	0.00110072593774225	0.0324276396852041	0.166631982779859	0.111097345294484
TCGA-G3-A3CG-01A-11R-A213-07	0.264256627555552	0.0845853524324752	0.0056970453113503	0.0486162486548764	0.0116939467846086	0.0537641819647659	0.00394845139947539	0.0366078887895865	0.0220865499525815	0.0185261338987527	0.0426536292018143	0.0245996115467149	0.0236118228898762	0.00422387623817619	0.0121354587101969	0.0239226319395317	0.0046166617686988	0.00737784569492192	0.0010967177826898	0.031970490858174	0.164393238838412	0.109615587786768
TCGA-DD-AA3A-01A-11R-A37K-07	0.264256627555552	0.0845853524324752	0.0056970453113503	0.0486162486548764	0.0116939467846086	0.0537641819647659	0.00394845139947539	0.0366078887895865	0.0220865499525815	0.0185261338987527	0.0426536292018143	0.0245996115467149	0.0236118228898762	0.00422387623817619	0.0121354587101969	0.0239226319395317	0.0046166617686988	0.00737784569492192	0.0010967177826898	0.031970490858174	0.164393238838412	0.109615587786768
TCGA-BC-4073-01B-02R-A131-07	0.264256627555552	0.0845853524324752	0.0056970453113503	0.0486162486548764	0.0116939467846086	0.0537641819647659	0.00394845139947539	0.0366078887895865	0.0220865499525815	0.0185261338987527	0.0426536292018143	0.0245996115467149	0.0236118228898762	0.00422387623817619	0.0121354587101969	0.0239226319395317	0.0046166617686988	0.00737784569492192	0.0010967177826898	0.031970490858174	0.164393238838412	0.109615587786768
TCGA-DD-AACK-01A-11R-A41C-07	0.264256627555552	0.0845853524324752	0.0056970453113503	0.0486162486548764	0.0116939467846086	0.0537641819647659	0.00394845139947539	0.0366078887895865	0.0220865499525815	0.0185261338987527	0.0426536292018143	0.0245996115467149	0.0236118228898762	0.00422387623817619	0.0121354587101969	0.0239226319395317	0.0046166617686988	0.00737784569492192	0.0010967177826898	0.031970490858174	0.164393238838412	0.109615587786768
TCGA-XR-A8TE-01A-11R-A36F-07	0.261377379164193	0.0686077267919704	0	0.0499547390595377	0.0111406416407591	0.0560638355322155	0.00414454207313986	0.0375156099574351	0.0226557457656096	0.0194296795715466	0.0441087293710117	0.0256023555896393	0.0246753752950597	0.00443443515231813	0.0127124620185904	0.024533509831568	0.00483961808521437	0.00773546138353456	0.00109207259581407	0.0334694039349408	0.171563154749334	0.114343522436568
TCGA-G3-A25V-01A-11R-A16W-07	0.264256627555552	0.0845853524324752	0.0056970453113503	0.0486162486548764	0.0116939467846086	0.0537641819647659	0.00394845139947539	0.0366078887895865	0.0220865499525815	0.0185261338987527	0.0426536292018143	0.0245996115467149	0.0236118228898762	0.00422387623817619	0.0121354587101969	0.0239226319395317	0.0046166617686988	0.00737784569492192	0.0010967177826898	0.031970490858174	0.164393238838412	0.109615587786768
TCGA-DD-A4NA-01A-11R-A266-07	0.264256627555552	0.0845853524324752	0.0056970453113503	0.0486162486548764	0.0116939467846086	0.0537641819647659	0.00394845139947539	0.0366078887895865	0.0220865499525815	0.0185261338987527	0.0426536292018143	0.0245996115467149	0.0236118228898762	0.00422387623817619	0.0121354587101969	0.0239226319395317	0.0046166617686988	0.00737784569492192	0.0010967177826898	0.031970490858174	0.164393238838412	0.109615587786768
TCGA-DD-AAD3-01A-11R-A41C-07	0.264256627555552	0.0845853524324752	0.0056970453113503	0.0486162486548764	0.0116939467846086	0.0537641819647659	0.00394845139947539	0.0366078887895865	0.0220865499525815	0.0185261338987527	0.0426536292018143	0.0245996115467149	0.0236118228898762	0.00422387623817619	0.0121354587101969	0.0239226319395317	0.0046166617686988	0.00737784569492192	0.0010967177826898	0.031970490858174	0.164393238838412	0.109615587786768
TCGA-DD-A118-01A-11R-A131-07	0.263709983604931	0.0851649274447348	0.00858232150004878	0.048422053823008	0.0116911006249692	0.053508357267404	0.00392830024283213	0.0364666802014496	0.0220002752825537	0.0184324121779026	0.04246918055111	0.0244850383194965	0.0234967849124128	0.00420227984748939	0.0120748114604297	0.0238294675982238	0.00459341706827555	0.00734063283562627	0.0010940830394088	0.0318117792286591	0.163604078267331	0.109092034701703
TCGA-CC-A9FV-01A-11R-A37K-07	0.264256627555552	0.0845853524324752	0.0056970453113503	0.0486162486548764	0.0116939467846086	0.0537641819647659	0.00394845139947539	0.0366078887895865	0.0220865499525815	0.0185261338987527	0.0426536292018143	0.0245996115467149	0.0236118228898762	0.00422387623817619	0.0121354587101969	0.0239226319395317	0.0046166617686988	0.00737784569492192	0.0010967177826898	0.031970490858174	0.164393238838412	0.109615587786768
TCGA-ED-A459-01A-11R-A266-07	0.264256627555552	0.0845853524324752	0.0056970453113503	0.0486162486548764	0.0116939467846086	0.0537641819647659	0.00394845139947539	0.0366078887895865	0.0220865499525815	0.0185261338987527	0.0426536292018143	0.0245996115467149	0.0236118228898762	0.00422387623817619	0.0121354587101969	0.0239226319395317	0.0046166617686988	0.00737784569492192	0.0010967177826898	0.031970490858174	0.164393238838412	0.109615587786768
TCGA-RC-A7SB-01A-21R-A352-07	0.264256627555552	0.0845853524324752	0.0056970453113503	0.0486162486548764	0.0116939467846086	0.0537641819647659	0.00394845139947539	0.0366078887895865	0.0220865499525815	0.0185261338987527	0.0426536292018143	0.0245996115467149	0.0236118228898762	0.00422387623817619	0.0121354587101969	0.0239226319395317	0.0046166617686988	0.00737784569492192	0.0010967177826898	0.031970490858174	0.164393238838412	0.109615587786768
TCGA-WQ-A9G7-01A-11R-A37K-07	0.239195168822982	0.111156569832173	0.13797552393169	0.0397131852268055	0.0115634616447532	0.0420356334489962	0.00302460072838328	0.030134034646942	0.0181311982467563	0.0142293644261121	0.0341973895550476	0.019346883143648	0.0183377875299253	0.00323376731379287	0.00935502265934326	0.0196514161099546	0.00355098437531211	0.00567178357441273	0.000975925245001499	0.0246941916346111	0.12821335417478	0.0856127537285766
TCGA-DD-AAEA-01A-11R-A41C-07	0.264256627555552	0.0845853524324752	0.0056970453113503	0.0486162486548764	0.0116939467846086	0.0537641819647659	0.00394845139947539	0.0366078887895865	0.0220865499525815	0.0185261338987527	0.0426536292018143	0.0245996115467149	0.0236118228898762	0.00422387623817619	0.0121354587101969	0.0239226319395317	0.0046166617686988	0.00737784569492192	0.0010967177826898	0.031970490858174	0.164393238838412	0.109615587786768
TCGA-G3-A7M7-01A-12R-A352-07	0.264256627555552	0.0845853524324752	0.0056970453113503	0.0486162486548764	0.0116939467846086	0.0537641819647659	0.00394845139947539	0.0366078887895865	0.0220865499525815	0.0185261338987527	0.0426536292018143	0.0245996115467149	0.0236118228898762	0.00422387623817619	0.0121354587101969	0.0239226319395317	0.0046166617686988	0.00737784569492192	0.0010967177826898	0.031970490858174	0.164393238838412	0.109615587786768
TCGA-BC-A10T-01A-11R-A131-07	0.264292572004363	0.0795311980033143	0	0.0492514240519726	0.0115522442390603	0.0547423167861819	0.00402943859907676	0.0370524753386792	0.0223620293819827	0.01890057038423	0.0433053691105157	0.025030514560977	0.0240594296536856	0.00431077847939098	0.0123757318537513	0.024219116100265	0.00470922850397299	0.00752621692252154	0.00109932451179702	0.0325963554785392	0.16743059589325	0.111623070142473
TCGA-DD-AADP-01A-11R-A39D-07	0.264256627555552	0.0845853524324752	0.0056970453113503	0.0486162486548764	0.0116939467846086	0.0537641819647659	0.00394845139947539	0.0366078887895865	0.0220865499525815	0.0185261338987527	0.0426536292018143	0.0245996115467149	0.0236118228898762	0.00422387623817619	0.0121354587101969	0.0239226319395317	0.0046166617686988	0.00737784569492192	0.0010967177826898	0.031970490858174	0.164393238838412	0.109615587786768
TCGA-DD-AACT-01A-11R-A41C-07	0.264256627555552	0.0845853524324752	0.0056970453113503	0.0486162486548764	0.0116939467846086	0.0537641819647659	0.00394845139947539	0.0366078887895865	0.0220865499525815	0.0185261338987527	0.0426536292018143	0.0245996115467149	0.0236118228898762	0.00422387623817619	0.0121354587101969	0.0239226319395317	0.0046166617686988	0.00737784569492192	0.0010967177826898	0.031970490858174	0.164393238838412	0.109615587786768
TCGA-UB-A7MA-01A-11R-A33R-07	0.264256627555552	0.0845853524324752	0.0056970453113503	0.0486162486548764	0.0116939467846086	0.0537641819647659	0.00394845139947539	0.0366078887895865	0.0220865499525815	0.0185261338987527	0.0426536292018143	0.0245996115467149	0.0236118228898762	0.00422387623817619	0.0121354587101969	0.0239226319395317	0.0046166617686988	0.00737784569492192	0.0010967177826898	0.031970490858174	0.164393238838412	0.109615587786768
TCGA-DD-A73D-01A-12R-A32O-07	0.264256627555552	0.0845853524324752	0.0056970453113503	0.0486162486548764	0.0116939467846086	0.0537641819647659	0.00394845139947539	0.0366078887895865	0.0220865499525815	0.0185261338987527	0.0426536292018143	0.0245996115467149	0.0236118228898762	0.00422387623817619	0.0121354587101969	0.0239226319395317	0.0046166617686988	0.00737784569492192	0.0010967177826898	0.031970490858174	0.164393238838412	0.109615587786768
TCGA-DD-A4NB-01A-12R-A266-07	0.264256627555552	0.0845853524324752	0.0056970453113503	0.0486162486548764	0.0116939467846086	0.0537641819647659	0.00394845139947539	0.0366078887895865	0.0220865499525815	0.0185261338987527	0.0426536292018143	0.0245996115467149	0.0236118228898762	0.00422387623817619	0.0121354587101969	0.0239226319395317	0.0046166617686988	0.00737784569492192	0.0010967177826898	0.031970490858174	0.164393238838412	0.109615587786768
TCGA-2Y-A9GT-01A-11R-A38B-07	0.264256627555552	0.0845853524324752	0.0056970453113503	0.0486162486548764	0.0116939467846086	0.0537641819647659	0.00394845139947539	0.0366078887895865	0.0220865499525815	0.0185261338987527	0.0426536292018143	0.0245996115467149	0.0236118228898762	0.00422387623817619	0.0121354587101969	0.0239226319395317	0.0046166617686988	0.00737784569492192	0.0010967177826898	0.031970490858174	0.164393238838412	0.109615587786768
TCGA-DD-AADL-01A-11R-A41C-07	0.238074006253335	0.112345273757846	0.14389320336853	0.0393148931091256	0.0115576241930605	0.041510938947671	0.00298327085994169	0.0298444169106586	0.0179542495571496	0.0140371418921196	0.0338190867805329	0.0191118943292745	0.0181018455163471	0.00318947328136096	0.00923063561305122	0.0194603367571481	0.00350330967219393	0.00559546028408004	0.000970521406645794	0.0243686752940796	0.126594791867939	0.0845389503479093
TCGA-DD-A1EG-01A-11R-A213-07	0.264256627555552	0.0845853524324752	0.0056970453113503	0.0486162486548764	0.0116939467846086	0.0537641819647659	0.00394845139947539	0.0366078887895865	0.0220865499525815	0.0185261338987527	0.0426536292018143	0.0245996115467149	0.0236118228898762	0.00422387623817619	0.0121354587101969	0.0239226319395317	0.0046166617686988	0.00737784569492192	0.0010967177826898	0.031970490858174	0.164393238838412	0.109615587786768
TCGA-DD-A4ND-01A-11R-A266-07	0.255025420355176	0.0943726683265848	0.0544208669102881	0.0453368695852213	0.0116458835263829	0.0494440558833568	0.00360815768161708	0.0342232914038766	0.0206296247377941	0.0169434499170479	0.0395388344427252	0.0226648070018784	0.0216691700814606	0.00385917677157874	0.0111113051855871	0.0223493604575684	0.00422412720269105	0.00674943004285669	0.00105222472442219	0.0292903186263257	0.151066639801236	0.100774317334324
TCGA-2Y-A9H6-01A-11R-A39D-07	0.264256627555552	0.0845853524324752	0.0056970453113503	0.0486162486548764	0.0116939467846086	0.0537641819647659	0.00394845139947539	0.0366078887895865	0.0220865499525815	0.0185261338987527	0.0426536292018143	0.0245996115467149	0.0236118228898762	0.00422387623817619	0.0121354587101969	0.0239226319395317	0.0046166617686988	0.00737784569492192	0.0010967177826898	0.031970490858174	0.164393238838412	0.109615587786768
TCGA-DD-AAW1-01A-11R-A41C-07	0.26525444093588	0.0831354012785592	0	0.0490193650109635	0.0116880526651727	0.0543062811981716	0.00399146016619734	0.0368996639037879	0.0222651175550204	0.018725990616591	0.0430403001021336	0.0248418354068374	0.023856198166637	0.00426997791545419	0.0122646276141277	0.0241153817749618	0.0046662064145039	0.00745717663696407	0.00110171728409729	0.0323082928247243	0.166067056604679	0.110725455924536
TCGA-DD-A1EA-01A-11R-A131-07	0.264392391956684	0.0799052317071805	0	0.0492273416415212	0.0115663380414227	0.0546970662846019	0.00402549730808061	0.0370366170136569	0.0223519721552341	0.0188824530051247	0.0432778610219275	0.025010933988663	0.0240383388827058	0.00430654431586472	0.0123642017798104	0.0242083508545371	0.00470476379700635	0.00751905212304962	0.00109957282672758	0.0325664611764914	0.167289091762788	0.111529918356921
TCGA-ED-A66Y-01A-11R-A311-07	0.264256627555552	0.0845853524324752	0.0056970453113503	0.0486162486548764	0.0116939467846086	0.0537641819647659	0.00394845139947539	0.0366078887895865	0.0220865499525815	0.0185261338987527	0.0426536292018143	0.0245996115467149	0.0236118228898762	0.00422387623817619	0.0121354587101969	0.0239226319395317	0.0046166617686988	0.00737784569492192	0.0010967177826898	0.031970490858174	0.164393238838412	0.109615587786768
TCGA-DD-AACH-01A-11R-A41C-07	0.261854476329932	0.0871322146532261	0.018375992412223	0.0477628863285359	0.011681439729773	0.0526399957195622	0.00385989992904683	0.0359873671819187	0.0217074278492238	0.0181142867606811	0.0418430951204436	0.0240961353482255	0.0231063044107223	0.00412897388665776	0.0118689527602207	0.0235132341287583	0.00451451614804858	0.00721431893227428	0.00108513976779653	0.0312730545563061	0.16092538187067	0.107314906175753
TCGA-XR-A8TC-01A-11R-A36F-07	0.248146261888036	0.101666242779208	0.0907301905586696	0.0428930539710449	0.0116100664590586	0.0462246685088838	0.00335456848578323	0.0324462731937385	0.0195439141465634	0.0157640230363353	0.0372176681775462	0.0212229774796973	0.0202214919798165	0.00358740024558939	0.0103480990049064	0.0211769478357592	0.00393160777107366	0.00628113041963824	0.00101906819441837	0.0272930360280801	0.141135567449071	0.0941857423870823
TCGA-DD-A3A4-01A-11R-A22L-07	0.263220249586077	0.0755131162819195	0	0.0495101309338423	0.0114008406380699	0.0552284232824762	0.00407177817742632	0.0372228344406683	0.022470069803337	0.0190951975236296	0.043600876565604	0.0252408601498796	0.0242859986513141	0.0043562642602022	0.0124995944331645	0.0243347624621795	0.00475719091289132	0.00760318525317692	0.00109665697228576	0.032917496989025	0.168950713343185	0.112623759339646
TCGA-DD-A11A-01A-11R-A131-07	0.264656648017761	0.0808954212534153	0	0.0491635876246225	0.0116036489458189	0.0545772734072135	0.00401506342176856	0.0369946348406718	0.0223253473866969	0.0188344903771321	0.0432050381145922	0.0249590978096926	0.0239825047139386	0.00429533510017812	0.0123336779030432	0.0241798517281958	0.00469294425743097	0.00750008455551605	0.00110023019756305	0.0324873211816894	0.166914484048874	0.111283315114186
TCGA-DD-AADF-01A-11R-A41C-07	0.261987220405403	0.0708928528906825	0	0.0498076096857052	0.0112267464898019	0.0557873815627701	0.0041204631015799	0.0374187249120077	0.0225943020211387	0.0193189930333928	0.0439406711171463	0.0254827298009473	0.0245465230801127	0.00440856690173012	0.0126420200434151	0.0244677405072596	0.00481234134970327	0.00769168866974962	0.00109358965409692	0.0332867673192932	0.170698647678844	0.113774419775219
TCGA-ZP-A9D0-01A-11R-A37K-07	0.233935909394786	0.116732658882663	0.165734755477427	0.0378448374672615	0.0115360787533842	0.0395743449813603	0.00283072652480901	0.0287754673424692	0.0173011499653426	0.0133276680962653	0.0324228097684553	0.0182445745481122	0.017231	0.00302598851882851	0.00877153569352103	0.0187550823266235	0.00332734719846659	0.00531375879269028	0.000950576389634691	0.0231672276337424	0.12062084323762	0.0805756514325363
TCGA-UB-AA0V-01A-11R-A38B-07	0.264256627555552	0.0845853524324752	0.0056970453113503	0.0486162486548764	0.0116939467846086	0.0537641819647659	0.00394845139947539	0.0366078887895865	0.0220865499525815	0.0185261338987527	0.0426536292018143	0.0245996115467149	0.0236118228898762	0.00422387623817619	0.0121354587101969	0.0239226319395317	0.0046166617686988	0.00737784569492192	0.0010967177826898	0.031970490858174	0.164393238838412	0.109615587786768
TCGA-MR-A520-01A-11R-A266-07	0.262512904831107	0.0728626363682296	0	0.0496807838576686	0.0113009690498071	0.0555490776627697	0.00409970697772232	0.0373352098001669	0.0225413373848652	0.0192235810059494	0.0437958045507384	0.0253796121208391	0.024435452201271	0.00438626841560716	0.0125812989134502	0.0244110472121171	0.00478882874663008	0.00765395649889504	0.00109489736151037	0.0331293341745313	0.169953440775543	0.113283852090581
TCGA-RC-A6M5-01A-11R-A32O-07	0.264588455652703	0.0842335342640758	0.00394560233578718	0.0487341303244021	0.0116956744827496	0.0539194746784844	0.00396068371258651	0.0366936063339764	0.0221389210792629	0.0185830255926167	0.0427655946680298	0.0246691606854716	0.0236816541449707	0.0042369858485886	0.0121722732792868	0.0239791852884956	0.00463077194901175	0.00740043493655817	0.00109831714521529	0.0320668332359827	0.164872281276092	0.109933399085653
TCGA-EP-A2KA-01A-11R-A180-07	0.264256627555552	0.0845853524324752	0.0056970453113503	0.0486162486548764	0.0116939467846086	0.0537641819647659	0.00394845139947539	0.0366078887895865	0.0220865499525815	0.0185261338987527	0.0426536292018143	0.0245996115467149	0.0236118228898762	0.00422387623817619	0.0121354587101969	0.0239226319395317	0.0046166617686988	0.00737784569492192	0.0010967177826898	0.031970490858174	0.164393238838412	0.109615587786768
TCGA-DD-AAE7-01A-11R-A41C-07	0.264685381981463	0.0810030898168679	0	0.049156655312077	0.0116077059584309	0.0545642476920166	0.0040139288899461	0.0369900698962396	0.0223224523343389	0.0188292751460937	0.0431971196934686	0.0249534613869028	0.0239764335685043	0.00429411626267872	0.0123303588799581	0.0241767528669682	0.00469165905617671	0.0074980221112534	0.00110030167698205	0.0324787158701262	0.166873750964416	0.111256500635091
TCGA-DD-AAE4-01A-11R-A41C-07	0.260603094175458	0.0657064162277857	0	0.0501415418827355	0.0110313186111477	0.0564148353402852	0.00417511394162495	0.0376386200643909	0.0227337578215031	0.0195702127450284	0.0443221045486936	0.0257542384834001	0.0248389725217752	0.00446727877908786	0.0128018986789363	0.0246170138603052	0.00487424999499799	0.00779103741367081	0.00109014646262392	0.0337012885310179	0.172660776231947	0.115066083683585
TCGA-DD-A4NF-01A-11R-A27V-07	0.264256627555552	0.0845853524324752	0.0056970453113503	0.0486162486548764	0.0116939467846086	0.0537641819647659	0.00394845139947539	0.0366078887895865	0.0220865499525815	0.0185261338987527	0.0426536292018143	0.0245996115467149	0.0236118228898762	0.00422387623817619	0.0121354587101969	0.0239226319395317	0.0046166617686988	0.00737784569492192	0.0010967177826898	0.031970490858174	0.164393238838412	0.109615587786768
TCGA-BW-A5NP-01A-11R-A27V-07	0.264256627555552	0.0845853524324752	0.0056970453113503	0.0486162486548764	0.0116939467846086	0.0537641819647659	0.00394845139947539	0.0366078887895865	0.0220865499525815	0.0185261338987527	0.0426536292018143	0.0245996115467149	0.0236118228898762	0.00422387623817619	0.0121354587101969	0.0239226319395317	0.0046166617686988	0.00737784569492192	0.0010967177826898	0.031970490858174	0.164393238838412	0.109615587786768
TCGA-RC-A6M3-01A-11R-A32O-07	0.241960118087693	0.108225053802091	0.12338166943578	0.0406954312700946	0.0115778576460135	0.0433296060760828	0.00312652616939595	0.030848273927367	0.0185675793412247	0.0147034130328108	0.0351303389832133	0.0199263995912246	0.0189196547047839	0.00334300281247914	0.0096617791293644	0.0201226454662914	0.00366855709750304	0.00586000786159369	0.000989251892976316	0.0254969620719864	0.132204963225375	0.0882609083746558
TCGA-DD-AACP-01A-11R-A41C-07	0.264256627555552	0.0845853524324752	0.0056970453113503	0.0486162486548764	0.0116939467846086	0.0537641819647659	0.00394845139947539	0.0366078887895865	0.0220865499525815	0.0185261338987527	0.0426536292018143	0.0245996115467149	0.0236118228898762	0.00422387623817619	0.0121354587101969	0.0239226319395317	0.0046166617686988	0.00737784569492192	0.0010967177826898	0.031970490858174	0.164393238838412	0.109615587786768
TCGA-DD-AAE0-01A-11R-A41C-07	0.264256627555552	0.0845853524324752	0.0056970453113503	0.0486162486548764	0.0116939467846086	0.0537641819647659	0.00394845139947539	0.0366078887895865	0.0220865499525815	0.0185261338987527	0.0426536292018143	0.0245996115467149	0.0236118228898762	0.00422387623817619	0.0121354587101969	0.0239226319395317	0.0046166617686988	0.00737784569492192	0.0010967177826898	0.031970490858174	0.164393238838412	0.109615587786768
TCGA-BC-A8YO-01A-11R-A37K-07	0.264256627555552	0.0845853524324752	0.0056970453113503	0.0486162486548764	0.0116939467846086	0.0537641819647659	0.00394845139947539	0.0366078887895865	0.0220865499525815	0.0185261338987527	0.0426536292018143	0.0245996115467149	0.0236118228898762	0.00422387623817619	0.0121354587101969	0.0239226319395317	0.0046166617686988	0.00737784569492192	0.0010967177826898	0.031970490858174	0.164393238838412	0.109615587786768
TCGA-DD-A3A9-01A-11R-A266-07	0.265114622897666	0.0836756695202986	0.00116840554902616	0.0489210508227526	0.0116984140282517	0.0541657164525892	0.00398008002816235	0.0368295253973829	0.0222219639911749	0.0186732365966843	0.0429431340668801	0.0247794421204782	0.0237923829211684	0.00425777326126541	0.0122306487470633	0.0240688597918705	0.00465314592748135	0.00743625384140582	0.00110085319379272	0.0322195996953037	0.165631880724779	0.110437340424523
TCGA-CC-A7II-01A-11R-A33J-07	0.264256627555552	0.0845853524324752	0.0056970453113503	0.0486162486548764	0.0116939467846086	0.0537641819647659	0.00394845139947539	0.0366078887895865	0.0220865499525815	0.0185261338987527	0.0426536292018143	0.0245996115467149	0.0236118228898762	0.00422387623817619	0.0121354587101969	0.0239226319395317	0.0046166617686988	0.00737784569492192	0.0010967177826898	0.031970490858174	0.164393238838412	0.109615587786768
TCGA-DD-AAD1-01A-11R-A41C-07	0.264256627555552	0.0845853524324752	0.0056970453113503	0.0486162486548764	0.0116939467846086	0.0537641819647659	0.00394845139947539	0.0366078887895865	0.0220865499525815	0.0185261338987527	0.0426536292018143	0.0245996115467149	0.0236118228898762	0.00422387623817619	0.0121354587101969	0.0239226319395317	0.0046166617686988	0.00737784569492192	0.0010967177826898	0.031970490858174	0.164393238838412	0.109615587786768
TCGA-XR-A8TF-01A-11R-A36F-07	0.264256627555552	0.0845853524324752	0.0056970453113503	0.0486162486548764	0.0116939467846086	0.0537641819647659	0.00394845139947539	0.0366078887895865	0.0220865499525815	0.0185261338987527	0.0426536292018143	0.0245996115467149	0.0236118228898762	0.00422387623817619	0.0121354587101969	0.0239226319395317	0.0046166617686988	0.00737784569492192	0.0010967177826898	0.031970490858174	0.164393238838412	0.109615587786768
TCGA-G3-A6UC-01A-21R-A33J-07	0.264256627555552	0.0845853524324752	0.0056970453113503	0.0486162486548764	0.0116939467846086	0.0537641819647659	0.00394845139947539	0.0366078887895865	0.0220865499525815	0.0185261338987527	0.0426536292018143	0.0245996115467149	0.0236118228898762	0.00422387623817619	0.0121354587101969	0.0239226319395317	0.0046166617686988	0.00737784569492192	0.0010967177826898	0.031970490858174	0.164393238838412	0.109615587786768
TCGA-DD-A1ED-01A-11R-A155-07	0.260901955589553	0.0668262749239456	0	0.0500694390308011	0.0110735155227477	0.05627935512239	0.00416331369755472	0.0375911401635177	0.0227036464365738	0.0195159692254393	0.0442397452000525	0.0256956141563543	0.0247758266527095	0.00445460167326352	0.0127673775824773	0.0245847826631696	0.00486088264101163	0.00776958596982522	0.00109088991871221	0.0336117848478797	0.17223711218937	0.114787186792652
TCGA-CC-5262-01A-01R-A131-07	0.264256627555552	0.0845853524324752	0.0056970453113503	0.0486162486548764	0.0116939467846086	0.0537641819647659	0.00394845139947539	0.0366078887895865	0.0220865499525815	0.0185261338987527	0.0426536292018143	0.0245996115467149	0.0236118228898762	0.00422387623817619	0.0121354587101969	0.0239226319395317	0.0046166617686988	0.00737784569492192	0.0010967177826898	0.031970490858174	0.164393238838412	0.109615587786768
TCGA-ZS-A9CF-01A-11R-A38B-07	0.252019435912178	0.0975597400364692	0.0702869445045435	0.0442689959851493	0.0116302325499321	0.0480372808526786	0.00349734686351628	0.0334467881266058	0.0201552020068122	0.0164280759985648	0.0385245549031464	0.0220347710557906	0.0210365784828228	0.00374041863960689	0.010777807139731	0.0218370515583378	0.00409630504756604	0.00654479725400895	0.00103773632241035	0.0284175664652473	0.146727061183372	0.0978953091115102
TCGA-FV-A3I1-01A-11R-A22L-07	0.264256627555552	0.0845853524324752	0.0056970453113503	0.0486162486548764	0.0116939467846086	0.0537641819647659	0.00394845139947539	0.0366078887895865	0.0220865499525815	0.0185261338987527	0.0426536292018143	0.0245996115467149	0.0236118228898762	0.00422387623817619	0.0121354587101969	0.0239226319395317	0.0046166617686988	0.00737784569492192	0.0010967177826898	0.031970490858174	0.164393238838412	0.109615587786768
TCGA-DD-AAW0-01A-11R-A41C-07	0.264256627555552	0.0845853524324752	0.0056970453113503	0.0486162486548764	0.0116939467846086	0.0537641819647659	0.00394845139947539	0.0366078887895865	0.0220865499525815	0.0185261338987527	0.0426536292018143	0.0245996115467149	0.0236118228898762	0.00422387623817619	0.0121354587101969	0.0239226319395317	0.0046166617686988	0.00737784569492192	0.0010967177826898	0.031970490858174	0.164393238838412	0.109615587786768
TCGA-DD-AAD8-01A-11R-A41C-07	0.264256627555552	0.0845853524324752	0.0056970453113503	0.0486162486548764	0.0116939467846086	0.0537641819647659	0.00394845139947539	0.0366078887895865	0.0220865499525815	0.0185261338987527	0.0426536292018143	0.0245996115467149	0.0236118228898762	0.00422387623817619	0.0121354587101969	0.0239226319395317	0.0046166617686988	0.00737784569492192	0.0010967177826898	0.031970490858174	0.164393238838412	0.109615587786768
TCGA-ZP-A9D4-01A-11R-A37K-07	0.264256627555552	0.0845853524324752	0.0056970453113503	0.0486162486548764	0.0116939467846086	0.0537641819647659	0.00394845139947539	0.0366078887895865	0.0220865499525815	0.0185261338987527	0.0426536292018143	0.0245996115467149	0.0236118228898762	0.00422387623817619	0.0121354587101969	0.0239226319395317	0.0046166617686988	0.00737784569492192	0.0010967177826898	0.031970490858174	0.164393238838412	0.109615587786768
TCGA-RC-A7SK-01A-11R-A352-07	0.264256627555552	0.0845853524324752	0.0056970453113503	0.0486162486548764	0.0116939467846086	0.0537641819647659	0.00394845139947539	0.0366078887895865	0.0220865499525815	0.0185261338987527	0.0426536292018143	0.0245996115467149	0.0236118228898762	0.00422387623817619	0.0121354587101969	0.0239226319395317	0.0046166617686988	0.00737784569492192	0.0010967177826898	0.031970490858174	0.164393238838412	0.109615587786768
TCGA-DD-AAC8-01A-11R-A41C-07	0.262666282918627	0.073437356880842	0	0.0496437800926697	0.011322624845086	0.0554795481225299	0.00409365099731667	0.0373108427321946	0.0225258839793227	0.019195742794315	0.0437535370689286	0.0253495256434944	0.0244030452321031	0.00437976242267896	0.0125635824083939	0.0243945059018577	0.00478196851277949	0.00764294744494437	0.00109527890916957	0.0330834001626508	0.169736012972767	0.113140719957329
TCGA-GJ-A3OU-01A-31R-A38B-07	0.264256627555552	0.0845853524324752	0.0056970453113503	0.0486162486548764	0.0116939467846086	0.0537641819647659	0.00394845139947539	0.0366078887895865	0.0220865499525815	0.0185261338987527	0.0426536292018143	0.0245996115467149	0.0236118228898762	0.00422387623817619	0.0121354587101969	0.0239226319395317	0.0046166617686988	0.00737784569492192	0.0010967177826898	0.031970490858174	0.164393238838412	0.109615587786768
TCGA-KR-A7K8-01A-11R-A33J-07	0.264256627555552	0.0845853524324752	0.0056970453113503	0.0486162486548764	0.0116939467846086	0.0537641819647659	0.00394845139947539	0.0366078887895865	0.0220865499525815	0.0185261338987527	0.0426536292018143	0.0245996115467149	0.0236118228898762	0.00422387623817619	0.0121354587101969	0.0239226319395317	0.0046166617686988	0.00737784569492192	0.0010967177826898	0.031970490858174	0.164393238838412	0.109615587786768
TCGA-CC-A1HT-01A-11R-A131-07	0.262353439636121	0.0722651069552023	0	0.0497192561889919	0.0112784538022082	0.0556213666179327	0.00410600330147905	0.0373605439225849	0.0225574040888377	0.0192525240311112	0.0438397494997034	0.0254108926385052	0.0244691453039878	0.00439303261150807	0.0125997185324387	0.0244282449964195	0.00479596124219281	0.00766540246854604	0.00109450067139085	0.0331770911669383	0.170179497623206	0.113432664700694
TCGA-BC-A69H-01A-11R-A311-07	0.261117016154117	0.0676321248332025	0	0.0500175538448506	0.0111038804049425	0.0561818636070129	0.00415482224622627	0.0375569736441689	0.0226819782949626	0.0194769356085297	0.0441804794428133	0.025653428111997	0.0247303869083641	0.00444547923253659	0.0127425362140579	0.0245615891054681	0.00485126349795919	0.00775414951865904	0.00109142490944215	0.0335473780301424	0.171932243698874	0.114586492691673
TCGA-DD-AAVR-01A-11R-A41C-07	0.263786853865474	0.0776362298711578	0	0.0493734328439049	0.0114808407637544	0.0549715695448819	0.00404940637406604	0.037132818420696	0.0224129823415407	0.0189923585190635	0.0434447334263845	0.0251297156761727	0.0241662818931397	0.00433223003540201	0.0124341467036795	0.0242736560986082	0.00473184806294257	0.00756251596865608	0.00109806647308214	0.0327478090751753	0.168147498715167	0.112095005327051
TCGA-DD-AAE3-01A-11R-A41C-07	0.262889044288127	0.074272062349792	0	0.0495900370221887	0.0113540770211561	0.0553785656689405	0.00408485548740629	0.0372754527914279	0.0225034399533359	0.0191553114768538	0.0436921491465367	0.0253058290176912	0.0243559783990898	0.00437031332914749	0.0125378515299292	0.0243704818382753	0.00477200493119901	0.00762695825134684	0.00109583305663922	0.0330166870906687	0.169420227870102	0.112932839480147
TCGA-DD-A4NN-01A-11R-A28V-07	0.236332523793775	0.114191667039439	0.1530850326532	0.0386962328403127	0.0115485569801454	0.0406959400390175	0.00291907388896215	0.0293945586819151	0.0176793982130763	0.0137385659493054	0.0332314756132891	0.0187468902616188	0.0177353608608263	0.00312067212563946	0.00903742736192111	0.0191635364979303	0.00342925737907182	0.00547690863513215	0.000962127717839608	0.0238630563832428	0.124080706985532	0.0828710300988082
TCGA-DD-AACC-01A-11R-A41C-07	0.264256627555552	0.0845853524324752	0.0056970453113503	0.0486162486548764	0.0116939467846086	0.0537641819647659	0.00394845139947539	0.0366078887895865	0.0220865499525815	0.0185261338987527	0.0426536292018143	0.0245996115467149	0.0236118228898762	0.00422387623817619	0.0121354587101969	0.0239226319395317	0.0046166617686988	0.00737784569492192	0.0010967177826898	0.031970490858174	0.164393238838412	0.109615587786768
TCGA-DD-AADI-01A-11R-A41C-07	0.264256627555552	0.0845853524324752	0.0056970453113503	0.0486162486548764	0.0116939467846086	0.0537641819647659	0.00394845139947539	0.0366078887895865	0.0220865499525815	0.0185261338987527	0.0426536292018143	0.0245996115467149	0.0236118228898762	0.00422387623817619	0.0121354587101969	0.0239226319395317	0.0046166617686988	0.00737784569492192	0.0010967177826898	0.031970490858174	0.164393238838412	0.109615587786768
TCGA-DD-AAEB-01A-11R-A41C-07	0.261596648385117	0.0694293468883473	0	0.0499018384995308	0.01117160075256	0.0559644361436446	0.00413588444722376	0.0374807748118358	0.0226336535864155	0.0193898820810725	0.0440483038046433	0.0255593439798687	0.0246290463115858	0.00442513418877251	0.0126871345137034	0.0245098623844501	0.00482981069906087	0.00771972284668144	0.00109261805611637	0.0334037366994063	0.171252320094313	0.114138900825652
TCGA-2Y-A9H1-01A-11R-A38B-07	0.259837376488435	0.0628372080591334	0	0.0503262777717033	0.0109232052180298	0.0567619514087753	0.00420534753876931	0.0377602690902007	0.0228109066902889	0.0197091909482924	0.044533118774592	0.0259044408246581	0.02500075957934	0.00449975899798593	0.0128903457413119	0.0246995939344021	0.00490849870993176	0.00784599850663913	0.00108824164169531	0.0339306073724624	0.173746252762063	0.11578064994129
TCGA-DD-AACB-01A-11R-A41C-07	0.263259519412363	0.075660263603017	0	0.0495006567550534	0.0114063852326887	0.055210621437303	0.00407022764760579	0.0372165956712205	0.0224661132241346	0.0190880700274359	0.0435900547024873	0.0252331570238464	0.0242777014031852	0.00435459851240052	0.0124950584261819	0.0243305273436502	0.00475543446778268	0.00760036657390395	0.00109675466101393	0.0329057363738266	0.16889504468684	0.112587112814059
TCGA-WX-AA46-01A-11R-A39D-07	0.264256627555552	0.0845853524324752	0.0056970453113503	0.0486162486548764	0.0116939467846086	0.0537641819647659	0.00394845139947539	0.0366078887895865	0.0220865499525815	0.0185261338987527	0.0426536292018143	0.0245996115467149	0.0236118228898762	0.00422387623817619	0.0121354587101969	0.0239226319395317	0.0046166617686988	0.00737784569492192	0.0010967177826898	0.031970490858174	0.164393238838412	0.109615587786768
TCGA-DD-A1EJ-01A-11R-A155-07	0.264256627555552	0.0845853524324752	0.0056970453113503	0.0486162486548764	0.0116939467846086	0.0537641819647659	0.00394845139947539	0.0366078887895865	0.0220865499525815	0.0185261338987527	0.0426536292018143	0.0245996115467149	0.0236118228898762	0.00422387623817619	0.0121354587101969	0.0239226319395317	0.0046166617686988	0.00737784569492192	0.0010967177826898	0.031970490858174	0.164393238838412	0.109615587786768
TCGA-EP-A2KB-01A-11R-A180-07	0.264256627555552	0.0845853524324752	0.0056970453113503	0.0486162486548764	0.0116939467846086	0.0537641819647659	0.00394845139947539	0.0366078887895865	0.0220865499525815	0.0185261338987527	0.0426536292018143	0.0245996115467149	0.0236118228898762	0.00422387623817619	0.0121354587101969	0.0239226319395317	0.0046166617686988	0.00737784569492192	0.0010967177826898	0.031970490858174	0.164393238838412	0.109615587786768
TCGA-ED-A66X-01A-11R-A311-07	0.238339305803581	0.112063991965718	0.142492908945938	0.0394091405648897	0.0115590055032742	0.0416350968699804	0.00299305070436934	0.0299129488588877	0.0179961207442908	0.01408262731341	0.0339086041785025	0.0191674994916782	0.0181576762333021	0.00319995453287697	0.00926006919238322	0.0195055516686456	0.00351459088835099	0.00561352058607975	0.000971800111379773	0.0244457018922544	0.126977790608421	0.0847930433417861
TCGA-DD-AACW-01A-11R-A41C-07	0.264256627555552	0.0845853524324752	0.0056970453113503	0.0486162486548764	0.0116939467846086	0.0537641819647659	0.00394845139947539	0.0366078887895865	0.0220865499525815	0.0185261338987527	0.0426536292018143	0.0245996115467149	0.0236118228898762	0.00422387623817619	0.0121354587101969	0.0239226319395317	0.0046166617686988	0.00737784569492192	0.0010967177826898	0.031970490858174	0.164393238838412	0.109615587786768
TCGA-NI-A4U2-01A-11R-A28V-07	0.264256627555552	0.0845853524324752	0.0056970453113503	0.0486162486548764	0.0116939467846086	0.0537641819647659	0.00394845139947539	0.0366078887895865	0.0220865499525815	0.0185261338987527	0.0426536292018143	0.0245996115467149	0.0236118228898762	0.00422387623817619	0.0121354587101969	0.0239226319395317	0.0046166617686988	0.00737784569492192	0.0010967177826898	0.031970490858174	0.164393238838412	0.109615587786768
TCGA-ED-A97K-01A-21R-A38B-07	0.239978850613698	0.11032567728695	0.133839123249483	0.0399915875642205	0.0115675419670184	0.0424023898298371	0.00305348990662315	0.0303364746430128	0.018254883669094	0.0143637261179255	0.0344618195349553	0.0195111380517518	0.0185027087150525	0.00326472841398844	0.00944196800145437	0.0197849787291772	0.00358430853161474	0.00572513281604877	0.000979702475738568	0.0249217244077894	0.129344713570244	0.0863633319043218
TCGA-G3-A3CK-01A-11R-A213-07	0.263058948014903	0.0749087058138408	0	0.0495490463065022	0.0113780661084091	0.0553015447059149	0.00407814700866051	0.0372484603068687	0.0224863215289539	0.0191244738521322	0.0436453275777125	0.0252725008890836	0.02432007975852	0.00436310635152266	0.0125182261695978	0.0243521582934699	0.00476440554515484	0.00761476303282014	0.00109625571394502	0.0329658039434701	0.169179373426069	0.11277428565245
TCGA-DD-AADW-01A-11R-A39D-07	0.2509471869796	0.0986965836575104	0.07594644976388	0.0438880803984197	0.0116246497722726	0.0475354775154941	0.00345782011822544	0.0331698057183515	0.0199859731646368	0.0162442396732442	0.0381627565724259	0.0218100342404516	0.020810930054077	0.00369805704969965	0.0106588468022884	0.0216543085399468	0.00405071027753589	0.0064718037659942	0.00103256824057672	0.0281062516228499	0.145179112872569	0.0968683531999503
TCGA-DD-AAVP-01A-11R-A41C-07	0.264256627555552	0.0845853524324752	0.0056970453113503	0.0486162486548764	0.0116939467846086	0.0537641819647659	0.00394845139947539	0.0366078887895865	0.0220865499525815	0.0185261338987527	0.0426536292018143	0.0245996115467149	0.0236118228898762	0.00422387623817619	0.0121354587101969	0.0239226319395317	0.0046166617686988	0.00737784569492192	0.0010967177826898	0.031970490858174	0.164393238838412	0.109615587786768
TCGA-DD-A39W-01A-11R-A213-07	0.264256627555552	0.0845853524324752	0.0056970453113503	0.0486162486548764	0.0116939467846086	0.0537641819647659	0.00394845139947539	0.0366078887895865	0.0220865499525815	0.0185261338987527	0.0426536292018143	0.0245996115467149	0.0236118228898762	0.00422387623817619	0.0121354587101969	0.0239226319395317	0.0046166617686988	0.00737784569492192	0.0010967177826898	0.031970490858174	0.164393238838412	0.109615587786768
TCGA-DD-A4NR-01A-11R-A311-07	0.256390446476083	0.0929254099605839	0.0472160357598975	0.04582179403695	0.0116529906794898	0.0500828764426544	0.00365847719060165	0.0345759037598433	0.0208450614549239	0.0171774826853819	0.0399994216785147	0.0229509081244319	0.0219564317331364	0.00391310517849022	0.0112627476007086	0.0225820013919059	0.00428217160840409	0.00684235437672072	0.00105880394915583	0.0296866378753243	0.153037254845806	0.102081683190992
TCGA-DD-AACU-01A-11R-A41C-07	0.235475918668244	0.115099875985257	0.157606334624995	0.0383919245457799	0.0115440969748122	0.0402950561606745	0.00288749650839036	0.0291732811936529	0.0175442035869118	0.0135917016030291	0.032942439835227	0.0185673510687448	0.0175550933923691	0.00308683002616269	0.00894239156221814	0.0190175455797277	0.00339283233585787	0.00541859512782605	0.000957999007375693	0.0236143511791159	0.122844072080329	0.0820506089532986
TCGA-KR-A7K7-01A-11R-A33J-07	0.264275681746743	0.0794679087963983	0	0.049255498969934	0.011549859465804	0.0547499734982053	0.00403010549400841	0.0370551586819269	0.0223637311374612	0.0189036359757613	0.0433100236779852	0.0250338277353778	0.0240629983646193	0.00431149493047209	0.0123776828256232	0.0242209376576737	0.00470998396467107	0.0075274292583929	0.00109928249511548	0.0326014138105781	0.167454539415183	0.111638832098065
TCGA-DD-AACQ-01A-11R-A41C-07	0.264256627555552	0.0845853524324751	0.00569704531135033	0.0486162486548763	0.0116939467846086	0.053764181964766	0.00394845139947537	0.0366078887895866	0.0220865499525815	0.0185261338987527	0.0426536292018143	0.0245996115467149	0.0236118228898762	0.00422387623817624	0.0121354587101969	0.0239226319395317	0.00461666176869877	0.00737784569492186	0.0010967177826898	0.031970490858174	0.164393238838412	0.109615587786768
TCGA-DD-A11B-01A-11R-A131-07	0.23465278351938	0.1159725986477	0.161950976585087	0.0380995064340327	0.0115398112344582	0.0399098359453828	0.00285715294508095	0.0289606496405461	0.0174142913958488	0.0134505756607112	0.0326646974996852	0.0183948269781826	0.0173818694820033	0.00305431023289921	0.00885106907907588	0.0188772589381868	0.00335783052174934	0.00536256009361188	0.000954031617266722	0.0233753635883106	0.121655755986432	0.0812622439743693
TCGA-DD-A4NS-01A-11R-A311-07	0.264256627555552	0.0845853524324752	0.0056970453113503	0.0486162486548764	0.0116939467846086	0.0537641819647659	0.00394845139947539	0.0366078887895865	0.0220865499525815	0.0185261338987527	0.0426536292018143	0.0245996115467149	0.0236118228898762	0.00422387623817619	0.0121354587101969	0.0239226319395317	0.0046166617686988	0.00737784569492192	0.0010967177826898	0.031970490858174	0.164393238838412	0.109615587786768
TCGA-DD-A1EH-01A-11R-A131-07	0.264256627555552	0.0845853524324752	0.0056970453113503	0.0486162486548764	0.0116939467846086	0.0537641819647659	0.00394845139947539	0.0366078887895865	0.0220865499525815	0.0185261338987527	0.0426536292018143	0.0245996115467149	0.0236118228898762	0.00422387623817619	0.0121354587101969	0.0239226319395317	0.0046166617686988	0.00737784569492192	0.0010967177826898	0.031970490858174	0.164393238838412	0.109615587786768
TCGA-DD-AAW3-01A-11R-A41C-07	0.264256627555552	0.0845853524324752	0.0056970453113503	0.0486162486548764	0.0116939467846086	0.0537641819647659	0.00394845139947539	0.0366078887895865	0.0220865499525815	0.0185261338987527	0.0426536292018143	0.0245996115467149	0.0236118228898762	0.00422387623817619	0.0121354587101969	0.0239226319395317	0.0046166617686988	0.00737784569492192	0.0010967177826898	0.031970490858174	0.164393238838412	0.109615587786768
TCGA-DD-AADA-01A-11R-A41C-07	0.264256627555552	0.0845853524324752	0.0056970453113503	0.0486162486548764	0.0116939467846086	0.0537641819647659	0.00394845139947539	0.0366078887895865	0.0220865499525815	0.0185261338987527	0.0426536292018143	0.0245996115467149	0.0236118228898762	0.00422387623817619	0.0121354587101969	0.0239226319395317	0.0046166617686988	0.00737784569492192	0.0010967177826898	0.031970490858174	0.164393238838412	0.109615587786768
TCGA-UB-A7MF-01A-11R-A33J-07	0.264256627555552	0.0845853524324752	0.0056970453113503	0.0486162486548764	0.0116939467846086	0.0537641819647659	0.00394845139947539	0.0366078887895865	0.0220865499525815	0.0185261338987527	0.0426536292018143	0.0245996115467149	0.0236118228898762	0.00422387623817619	0.0121354587101969	0.0239226319395317	0.0046166617686988	0.00737784569492192	0.0010967177826898	0.031970490858174	0.164393238838412	0.109615587786768
TCGA-DD-A119-01A-11R-A131-07	0.260763278280779	0.0663066394579218	0	0.050102896108194	0.0110539353633051	0.056342220487819	0.00416878923241254	0.0376131717291979	0.0227176186846744	0.0195411392372249	0.0442779614845348	0.0257228169450715	0.0248051275218388	0.00446048408844269	0.0127833960195423	0.0245997385439442	0.00486708534430093	0.00777953984262883	0.00109054494112513	0.0336533162377398	0.172433700261559	0.114916600187743
TCGA-2Y-A9H8-01A-11R-A39D-07	0.261021122572187	0.0880157715165431	0.0227745698614989	0.0474668380640516	0.0116771007851493	0.0522499932826407	0.00382917967303279	0.035772095966686	0.0215759028952126	0.0179714088450578	0.0415619048209792	0.0239214694997679	0.0229309300547203	0.00409605038441807	0.0117764965765693	0.0233712059332051	0.00447907981252634	0.00715758826490791	0.00108112312549869	0.0310311001128263	0.159722313718854	0.106516754233667
TCGA-K7-A6G5-01A-11R-A311-07	0.264256627555552	0.0845853524324752	0.0056970453113503	0.0486162486548764	0.0116939467846086	0.0537641819647659	0.00394845139947539	0.0366078887895865	0.0220865499525815	0.0185261338987527	0.0426536292018143	0.0245996115467149	0.0236118228898762	0.00422387623817619	0.0121354587101969	0.0239226319395317	0.0046166617686988	0.00737784569492192	0.0010967177826898	0.031970490858174	0.164393238838412	0.109615587786768
TCGA-WJ-A86L-01A-12R-A39D-07	0.264256627555552	0.0845853524324752	0.0056970453113503	0.0486162486548764	0.0116939467846086	0.0537641819647659	0.00394845139947539	0.0366078887895865	0.0220865499525815	0.0185261338987527	0.0426536292018143	0.0245996115467149	0.0236118228898762	0.00422387623817619	0.0121354587101969	0.0239226319395317	0.0046166617686988	0.00737784569492192	0.0010967177826898	0.031970490858174	0.164393238838412	0.109615587786768
TCGA-ZS-A9CG-01A-11R-A37K-07	0.260344940945437	0.0647390944995664	0	0.0502038235398606	0.0109948693791202	0.056531861674914	0.0041853068637557	0.0376796326849349	0.0227597677074011	0.0196170677056531	0.0443932456558133	0.0258048775377272	0.0248935172347859	0.00447822912483853	0.0128317176255599	0.0246448548168676	0.0048857965695829	0.00780956693690856	0.00108950427336325	0.0337786008363581	0.173026732611315	0.115306991776236
TCGA-O8-A75V-01A-11R-A32O-07	0.264256627555552	0.0845853524324752	0.0056970453113503	0.0486162486548764	0.0116939467846086	0.0537641819647659	0.00394845139947539	0.0366078887895865	0.0220865499525815	0.0185261338987527	0.0426536292018143	0.0245996115467149	0.0236118228898762	0.00422387623817619	0.0121354587101969	0.0239226319395317	0.0046166617686988	0.00737784569492192	0.0010967177826898	0.031970490858174	0.164393238838412	0.109615587786768
TCGA-ED-A7PZ-01A-11R-A33R-07	0.262947056124398	0.0744894375486784	0	0.0495760411744685	0.01136226784209	0.055352267673121	0.00408256494806368	0.0372662364921477	0.0224975950478043	0.0191447822950031	0.0436761624154853	0.0252944494795451	0.0243437211867342	0.00436785258261822	0.0125311506575475	0.0243642254570804	0.00476941020095194	0.00762279432255091	0.00109597736852033	0.0329993135765012	0.169337990659433	0.112878702947258
TCGA-DD-A1EL-01A-11R-A155-07	0.264256627555552	0.0845853524324752	0.0056970453113503	0.0486162486548764	0.0116939467846086	0.0537641819647659	0.00394845139947539	0.0366078887895865	0.0220865499525815	0.0185261338987527	0.0426536292018143	0.0245996115467149	0.0236118228898762	0.00422387623817619	0.0121354587101969	0.0239226319395317	0.0046166617686988	0.00737784569492192	0.0010967177826898	0.031970490858174	0.164393238838412	0.109615587786768
TCGA-G3-A5SL-01A-11R-A27V-07	0.264740626332127	0.0840721964805093	0.00314242059845402	0.048788188838125	0.0116964667755128	0.0539906892560297	0.00396629324177665	0.0367329149310495	0.0221629375805712	0.0186091151485743	0.0428169401122898	0.0247010547287697	0.0237136775619872	0.00424299769128841	0.0121891558098478	0.0240051196852796	0.00463724263592309	0.00741079397570231	0.00109905058546417	0.0321110141996035	0.165091961929541	0.110079141901573
TCGA-DD-A1EE-01A-11R-A131-07	0.264256627555552	0.0845853524324752	0.0056970453113503	0.0486162486548764	0.0116939467846086	0.0537641819647659	0.00394845139947539	0.0366078887895865	0.0220865499525815	0.0185261338987527	0.0426536292018143	0.0245996115467149	0.0236118228898762	0.00422387623817619	0.0121354587101969	0.0239226319395317	0.0046166617686988	0.00737784569492192	0.0010967177826898	0.031970490858174	0.164393238838412	0.109615587786768
TCGA-CC-5263-01A-01R-A131-07	0.264256627555552	0.0845853524324752	0.0056970453113503	0.0486162486548764	0.0116939467846086	0.0537641819647659	0.00394845139947539	0.0366078887895865	0.0220865499525815	0.0185261338987527	0.0426536292018143	0.0245996115467149	0.0236118228898762	0.00422387623817619	0.0121354587101969	0.0239226319395317	0.0046166617686988	0.00737784569492192	0.0010967177826898	0.031970490858174	0.164393238838412	0.109615587786768
TCGA-G3-A3CI-01A-11R-A213-07	0.264256627555552	0.0845853524324752	0.0056970453113503	0.0486162486548764	0.0116939467846086	0.0537641819647659	0.00394845139947539	0.0366078887895865	0.0220865499525815	0.0185261338987527	0.0426536292018143	0.0245996115467149	0.0236118228898762	0.00422387623817619	0.0121354587101969	0.0239226319395317	0.0046166617686988	0.00737784569492192	0.0010967177826898	0.031970490858174	0.164393238838412	0.109615587786768
TCGA-ED-A5KG-01A-11R-A27V-07	0.264256627555552	0.0845853524324752	0.0056970453113503	0.0486162486548764	0.0116939467846086	0.0537641819647659	0.00394845139947539	0.0366078887895865	0.0220865499525815	0.0185261338987527	0.0426536292018143	0.0245996115467149	0.0236118228898762	0.00422387623817619	0.0121354587101969	0.0239226319395317	0.0046166617686988	0.00737784569492192	0.0010967177826898	0.031970490858174	0.164393238838412	0.109615587786768
TCGA-DD-AAVS-01A-11R-A41C-07	0.248613041935913	0.101171342850902	0.0882664491123974	0.0430588772145181	0.0116124967988276	0.0464431175822652	0.00337177558713696	0.0325668514082351	0.0196175842101586	0.0158440521472325	0.0373751691430445	0.0213208117215757	0.020319723072591	0.00360584143435092	0.0103998857778467	0.0212565009994715	0.00395145645386637	0.00631290653318337	0.00102131800545793	0.0274285601145343	0.141809432784512	0.0946328051119787
TCGA-DD-A4NO-01A-11R-A28V-07	0.264256627555552	0.0845853524324752	0.0056970453113503	0.0486162486548764	0.0116939467846086	0.0537641819647659	0.00394845139947539	0.0366078887895865	0.0220865499525815	0.0185261338987527	0.0426536292018143	0.0245996115467149	0.0236118228898762	0.00422387623817619	0.0121354587101969	0.0239226319395317	0.0046166617686988	0.00737784569492192	0.0010967177826898	0.031970490858174	0.164393238838412	0.109615587786768
TCGA-CC-A3MA-01A-11R-A213-07	0.264256627555552	0.0845853524324752	0.0056970453113503	0.0486162486548764	0.0116939467846086	0.0537641819647659	0.00394845139947539	0.0366078887895865	0.0220865499525815	0.0185261338987527	0.0426536292018143	0.0245996115467149	0.0236118228898762	0.00422387623817619	0.0121354587101969	0.0239226319395317	0.0046166617686988	0.00737784569492192	0.0010967177826898	0.031970490858174	0.164393238838412	0.109615587786768
TCGA-NI-A8LF-01A-11R-A36F-07	0.264256627555552	0.0845853524324752	0.0056970453113503	0.0486162486548764	0.0116939467846086	0.0537641819647659	0.00394845139947539	0.0366078887895865	0.0220865499525815	0.0185261338987527	0.0426536292018143	0.0245996115467149	0.0236118228898762	0.00422387623817619	0.0121354587101969	0.0239226319395317	0.0046166617686988	0.00737784569492192	0.0010967177826898	0.031970490858174	0.164393238838412	0.109615587786768
TCGA-5C-A9VH-01A-11R-A37K-07	0.239396253414137	0.110943371452768	0.136914166567144	0.0397846203690521	0.0115645086129796	0.0421297393192216	0.00303201339084909	0.0301859786429946	0.0181629346388447	0.0142638402378323	0.0342652395357783	0.0193890292435481	0.0183801045895751	0.00324171160986855	0.00937733192922602	0.0196856868879645	0.00355953500699082	0.00568547243457247	0.000976894443096257	0.0247525741761108	0.128503649220782	0.085805344276664
TCGA-DD-A4NE-01A-11R-A27V-07	0.264256627555552	0.0845853524324752	0.0056970453113503	0.0486162486548764	0.0116939467846086	0.0537641819647659	0.00394845139947539	0.0366078887895865	0.0220865499525815	0.0185261338987527	0.0426536292018143	0.0245996115467149	0.0236118228898762	0.00422387623817619	0.0121354587101969	0.0239226319395317	0.0046166617686988	0.00737784569492192	0.0010967177826898	0.031970490858174	0.164393238838412	0.109615587786768
TCGA-FV-A4ZQ-01A-11R-A266-07	0.264376587649326	0.084458165672719	0.00506387631393063	0.0486588643834779	0.0116945713695452	0.0538203222634931	0.00395287353684255	0.0366388767762923	0.0221054827835313	0.0185467009724559	0.0426941061473834	0.0246247544483523	0.0236370677801716	0.00422861552971881	0.0121487676469573	0.0239430766972337	0.00462176277903535	0.00738601199418418	0.0010972959726628	0.0320053198578145	0.164566418795864	0.109730480629008
TCGA-DD-AACA-02A-11R-A41C-07	0.264256627555552	0.0845853524324752	0.0056970453113503	0.0486162486548764	0.0116939467846086	0.0537641819647659	0.00394845139947539	0.0366078887895865	0.0220865499525815	0.0185261338987527	0.0426536292018143	0.0245996115467149	0.0236118228898762	0.00422387623817619	0.0121354587101969	0.0239226319395317	0.0046166617686988	0.00737784569492192	0.0010967177826898	0.031970490858174	0.164393238838412	0.109615587786768
TCGA-K7-A5RF-01A-11R-A28V-07	0.263820637986884	0.0777628217976126	0	0.0493652821379626	0.0114856108194304	0.0549562544860815	0.00404807244181676	0.0371274511612908	0.0224095784672489	0.0189862266814789	0.0434354232976675	0.0251230886199886	0.0241591437093313	0.00433079698027313	0.0124302443433915	0.0242700125948775	0.00473033698025107	0.00756009103807246	0.00109815051541602	0.0327376913311134	0.168099606559216	0.112063478050595
TCGA-DD-A1EB-01A-11R-A131-07	0.260437269058461	0.0650850556554528	0	0.0501815485992065	0.0110079053919333	0.05649000738299	0.00418166138054228	0.0376649645831075	0.0227504653109727	0.0196003100997152	0.0443678021462423	0.0257867665563887	0.0248740094005151	0.0044743127502108	0.0128210529243129	0.0246348975407801	0.0048816669546126	0.00780293988089363	0.00108973395138294	0.0337509502070592	0.17289584886466	0.11522083136056
TCGA-DD-AAVU-01A-11R-A41C-07	0.260842210434641	0.0666024048352493	0	0.0500838530563501	0.0110650799706776	0.0563064388683133	0.00416567267525051	0.037600631833901	0.0227096659803234	0.0195268130056263	0.0442562095939519	0.0257073337003829	0.0247884500947179	0.0044571359437166	0.0127742786682595	0.0245912259769433	0.00486355489844273	0.00777387431142839	0.00109074129497873	0.0336296774601812	0.172321806541536	0.114842940855128
TCGA-DD-AADU-01A-11R-A41C-07	0.264252926846418	0.0793826442831232	0	0.0492609887827087	0.011546646650525	0.0547602887771569	0.00403100394849252	0.0370587737368014	0.022366023777228	0.018907766003337	0.0433162944064259	0.0250382913116565	0.0240678062049385	0.00431246014801385	0.0123803112148096	0.0242233916970497	0.00471100173676618	0.00752906254206056	0.00109922588938323	0.0326082284989002	0.16748679661737	0.111660066926834
TCGA-2Y-A9H0-01A-11R-A38B-07	0.264256627555552	0.0845853524324752	0.0056970453113503	0.0486162486548764	0.0116939467846086	0.0537641819647659	0.00394845139947539	0.0366078887895865	0.0220865499525815	0.0185261338987527	0.0426536292018143	0.0245996115467149	0.0236118228898762	0.00422387623817619	0.0121354587101969	0.0239226319395317	0.0046166617686988	0.00737784569492192	0.0010967177826898	0.031970490858174	0.164393238838412	0.109615587786768
TCGA-GJ-A6C0-01A-12R-A311-07	0.264256627555552	0.0845853524324752	0.0056970453113503	0.0486162486548764	0.0116939467846086	0.0537641819647659	0.00394845139947539	0.0366078887895865	0.0220865499525815	0.0185261338987527	0.0426536292018143	0.0245996115467149	0.0236118228898762	0.00422387623817619	0.0121354587101969	0.0239226319395317	0.0046166617686988	0.00737784569492192	0.0010967177826898	0.031970490858174	0.164393238838412	0.109615587786768
TCGA-DD-AACA-02B-11R-A41C-07	0.264256627555552	0.0845853524324752	0.0056970453113503	0.0486162486548764	0.0116939467846086	0.0537641819647659	0.00394845139947539	0.0366078887895865	0.0220865499525815	0.0185261338987527	0.0426536292018143	0.0245996115467149	0.0236118228898762	0.00422387623817619	0.0121354587101969	0.0239226319395317	0.0046166617686988	0.00737784569492192	0.0010967177826898	0.031970490858174	0.164393238838412	0.109615587786768
TCGA-ED-A4XI-01A-11R-A266-07	0.264256627555552	0.0845853524324752	0.0056970453113503	0.0486162486548764	0.0116939467846086	0.0537641819647659	0.00394845139947539	0.0366078887895865	0.0220865499525815	0.0185261338987527	0.0426536292018143	0.0245996115467149	0.0236118228898762	0.00422387623817619	0.0121354587101969	0.0239226319395317	0.0046166617686988	0.00737784569492192	0.0010967177826898	0.031970490858174	0.164393238838412	0.109615587786768
TCGA-G3-A7M8-01A-11R-A33R-07	0.264256627555552	0.0845853524324752	0.0056970453113503	0.0486162486548764	0.0116939467846086	0.0537641819647659	0.00394845139947539	0.0366078887895865	0.0220865499525815	0.0185261338987527	0.0426536292018143	0.0245996115467149	0.0236118228898762	0.00422387623817619	0.0121354587101969	0.0239226319395317	0.0046166617686988	0.00737784569492192	0.0010967177826898	0.031970490858174	0.164393238838412	0.109615587786768
TCGA-CC-A3M9-01A-11R-A213-07	0.264256627555552	0.0845853524324752	0.0056970453113503	0.0486162486548764	0.0116939467846086	0.0537641819647659	0.00394845139947539	0.0366078887895865	0.0220865499525815	0.0185261338987527	0.0426536292018143	0.0245996115467149	0.0236118228898762	0.00422387623817619	0.0121354587101969	0.0239226319395317	0.0046166617686988	0.00737784569492192	0.0010967177826898	0.031970490858174	0.164393238838412	0.109615587786768
TCGA-FV-A2QR-01A-11R-A213-07	0.264256627555552	0.0845853524324752	0.0056970453113503	0.0486162486548764	0.0116939467846086	0.0537641819647659	0.00394845139947539	0.0366078887895865	0.0220865499525815	0.0185261338987527	0.0426536292018143	0.0245996115467149	0.0236118228898762	0.00422387623817619	0.0121354587101969	0.0239226319395317	0.0046166617686988	0.00737784569492192	0.0010967177826898	0.031970490858174	0.164393238838412	0.109615587786768
TCGA-MR-A8JO-01A-12R-A36F-07	0.264613146841947	0.0807324187120025	0	0.049174082652387	0.011597506917495	0.0545969934128748	0.00401678102219384	0.0370015458416176	0.0223297302899022	0.0188423858657134	0.0432170260405543	0.0249676309526059	0.023991695995993	0.00429718033339746	0.0123387026677518	0.0241845431835231	0.00469488996065155	0.00750320694932861	0.00110012198281038	0.0325003490108855	0.166976151039434	0.11132391032693
TCGA-DD-A3A6-01A-11R-A22L-07	0.264861355879726	0.0839441939132981	0.00250519029788122	0.0488310779145905	0.0116970953666921	0.0540471896525715	0.00397074374383085	0.0367641016823957	0.0221819918513994	0.0186298141445947	0.0428576766870375	0.0247263589032206	0.0237390843792768	0.00424776738182359	0.0122025501134328	0.0240256955807335	0.00464237636540639	0.00741901265563562	0.00109963248409122	0.0321460666010951	0.165266252706237	0.110194771695029
TCGA-G3-AAV4-01A-11R-A38B-07	0.264256627555552	0.0845853524324752	0.0056970453113503	0.0486162486548764	0.0116939467846086	0.0537641819647659	0.00394845139947539	0.0366078887895865	0.0220865499525815	0.0185261338987527	0.0426536292018143	0.0245996115467149	0.0236118228898762	0.00422387623817619	0.0121354587101969	0.0239226319395317	0.0046166617686988	0.00737784569492192	0.0010967177826898	0.031970490858174	0.164393238838412	0.109615587786768
TCGA-DD-A11D-01A-11R-A131-07	0.264256627555552	0.0845853524324752	0.0056970453113503	0.0486162486548764	0.0116939467846086	0.0537641819647659	0.00394845139947539	0.0366078887895865	0.0220865499525815	0.0185261338987527	0.0426536292018143	0.0245996115467149	0.0236118228898762	0.00422387623817619	0.0121354587101969	0.0239226319395317	0.0046166617686988	0.00737784569492192	0.0010967177826898	0.031970490858174	0.164393238838412	0.109615587786768
TCGA-BD-A3EP-01A-11R-A22L-07	0.263456157533225	0.0763970830760514	0	0.0494532161399572	0.0114341490088466	0.0551214812063985	0.00406246358804424	0.0371853559124356	0.0224463012113761	0.0190523800947182	0.0435358657480475	0.0251945847058308	0.0242361541025045	0.00434625751503616	0.0124723450104725	0.024309320584467	0.00474663931643562	0.0075862524346788	0.001097243823553	0.032846846750635	0.168616291735539	0.112403610501747
TCGA-EP-A12J-01A-11R-A131-07	0.264256627555552	0.0845853524324752	0.0056970453113503	0.0486162486548764	0.0116939467846086	0.0537641819647659	0.00394845139947539	0.0366078887895865	0.0220865499525815	0.0185261338987527	0.0426536292018143	0.0245996115467149	0.0236118228898762	0.00422387623817619	0.0121354587101969	0.0239226319395317	0.0046166617686988	0.00737784569492192	0.0010967177826898	0.031970490858174	0.164393238838412	0.109615587786768
TCGA-4R-AA8I-01A-11R-A38B-07	0.264256627555552	0.0845853524324752	0.0056970453113503	0.0486162486548764	0.0116939467846086	0.0537641819647659	0.00394845139947539	0.0366078887895865	0.0220865499525815	0.0185261338987527	0.0426536292018143	0.0245996115467149	0.0236118228898762	0.00422387623817619	0.0121354587101969	0.0239226319395317	0.0046166617686988	0.00737784569492192	0.0010967177826898	0.031970490858174	0.164393238838412	0.109615587786768
TCGA-CC-A7IF-01A-11R-A33J-07	0.264256627555552	0.0845853524324752	0.0056970453113503	0.0486162486548764	0.0116939467846086	0.0537641819647659	0.00394845139947539	0.0366078887895865	0.0220865499525815	0.0185261338987527	0.0426536292018143	0.0245996115467149	0.0236118228898762	0.00422387623817619	0.0121354587101969	0.0239226319395317	0.0046166617686988	0.00737784569492192	0.0010967177826898	0.031970490858174	0.164393238838412	0.109615587786768
TCGA-KR-A7K0-01A-12R-A33R-07	0.264256627555552	0.0845853524324752	0.0056970453113503	0.0486162486548764	0.0116939467846086	0.0537641819647659	0.00394845139947539	0.0366078887895865	0.0220865499525815	0.0185261338987527	0.0426536292018143	0.0245996115467149	0.0236118228898762	0.00422387623817619	0.0121354587101969	0.0239226319395317	0.0046166617686988	0.00737784569492192	0.0010967177826898	0.031970490858174	0.164393238838412	0.109615587786768
TCGA-CC-A5UE-01A-11R-A28V-07	0.264256627555552	0.0845853524324752	0.0056970453113503	0.0486162486548764	0.0116939467846086	0.0537641819647659	0.00394845139947539	0.0366078887895865	0.0220865499525815	0.0185261338987527	0.0426536292018143	0.0245996115467149	0.0236118228898762	0.00422387623817619	0.0121354587101969	0.0239226319395317	0.0046166617686988	0.00737784569492192	0.0010967177826898	0.031970490858174	0.164393238838412	0.109615587786768
TCGA-HP-A5MZ-01A-21R-A27V-07	0.264453254706096	0.0843768800199337	0.00465921504747963	0.0486861002948648	0.0116949705446982	0.0538562017908775	0.00395569974550833	0.0366586813434713	0.0221175828443063	0.0185598454854151	0.042719975152535	0.0246408233943371	0.0236532019075846	0.00423164443310086	0.0121572734506629	0.0239561430374646	0.00462502285858968	0.00739123111422193	0.00109766549657772	0.0320275792343177	0.164677098916324	0.109803909181632
TCGA-CC-A8HU-01A-11R-A36F-07	0.264256627555552	0.0845853524324752	0.0056970453113503	0.0486162486548764	0.0116939467846086	0.0537641819647659	0.00394845139947539	0.0366078887895865	0.0220865499525815	0.0185261338987527	0.0426536292018143	0.0245996115467149	0.0236118228898762	0.00422387623817619	0.0121354587101969	0.0239226319395317	0.0046166617686988	0.00737784569492192	0.0010967177826898	0.031970490858174	0.164393238838412	0.109615587786768
TCGA-DD-AADO-01A-11R-A41C-07	0.26116387689698	0.0678077159531274	0	0.0500062482930302	0.0111104967780533	0.0561606206383513	0.00415297199665567	0.0375495289111889	0.0226772569030403	0.019468430356585	0.0441675656972543	0.0256442359600978	0.024720485789673	0.00444349149317558	0.0127371233900926	0.0245565353321474	0.00484916752936511	0.00775078598443652	0.00109154148154861	0.0335333440703102	0.1718658142074	0.114542762337486
TCGA-DD-AAD5-01A-11R-A41C-07	0.264256627555552	0.0845853524324752	0.0056970453113503	0.0486162486548764	0.0116939467846086	0.0537641819647659	0.00394845139947539	0.0366078887895865	0.0220865499525815	0.0185261338987527	0.0426536292018143	0.0245996115467149	0.0236118228898762	0.00422387623817619	0.0121354587101969	0.0239226319395317	0.0046166617686988	0.00737784569492192	0.0010967177826898	0.031970490858174	0.164393238838412	0.109615587786768
TCGA-LG-A6GG-01A-11R-A311-07	0.264256627555552	0.0845853524324751	0.00569704531135033	0.0486162486548763	0.0116939467846086	0.053764181964766	0.00394845139947537	0.0366078887895866	0.0220865499525815	0.0185261338987527	0.0426536292018143	0.0245996115467149	0.0236118228898762	0.00422387623817624	0.0121354587101969	0.0239226319395317	0.00461666176869877	0.00737784569492186	0.0010967177826898	0.031970490858174	0.164393238838412	0.109615587786768
TCGA-G3-A5SI-01A-31R-A27V-07	0.263454488687789	0.0763908297727264	0	0.0494536187630786	0.0114339133808264	0.0551222377294312	0.00406252948073741	0.0371856210407263	0.0224464693536821	0.0190526829911306	0.0435363256435597	0.0251949120647204	0.0242365067097346	0.00434632830413505	0.0124725377766564	0.0243095005638277	0.00474671395988789	0.00758637221977811	0.00109723967208599	0.03284734654019	0.16861865748023	0.112405167865066
TCGA-RG-A7D4-01A-12R-A33R-07	0.261243443439578	0.0681058584380709	0	0.0499870521895209	0.0111217309561907	0.0561245514369758	0.0041498303912888	0.0375368882310033	0.0226692402816945	0.0194539889830636	0.0441456389836909	0.0256286282744107	0.0247036743237428	0.00444011643894302	0.0127279327613851	0.0245479543484575	0.0048456087088208	0.00774507491857108	0.00109173941352556	0.0335095153045972	0.171753021181934	0.114468510994535
TCGA-BW-A5NQ-01A-11R-A27V-07	0.264053787057597	0.0786364508511653	0	0.0493090329464263	0.0115185296582717	0.0548505630672081	0.00403886678391175	0.0370904109338006	0.0223860878422198	0.0189439099902369	0.043371172763157	0.0250773543541139	0.0241098820783623	0.00432090726114952	0.0124033135949582	0.0242448682526985	0.00471990878171881	0.00754335624407709	0.00109873050362433	0.0326678673271942	0.167769095917284	0.111845903790825
TCGA-KR-A7K2-01A-12R-A33R-07	0.264256627555552	0.0845853524324752	0.0056970453113503	0.0486162486548764	0.0116939467846086	0.0537641819647659	0.00394845139947539	0.0366078887895865	0.0220865499525815	0.0185261338987527	0.0426536292018143	0.0245996115467149	0.0236118228898762	0.00422387623817619	0.0121354587101969	0.0239226319395317	0.0046166617686988	0.00737784569492192	0.0010967177826898	0.031970490858174	0.164393238838412	0.109615587786768
TCGA-DD-AADM-01A-11R-A41C-07	0.264256627555552	0.0845853524324752	0.0056970453113503	0.0486162486548764	0.0116939467846086	0.0537641819647659	0.00394845139947539	0.0366078887895865	0.0220865499525815	0.0185261338987527	0.0426536292018143	0.0245996115467149	0.0236118228898762	0.00422387623817619	0.0121354587101969	0.0239226319395317	0.0046166617686988	0.00737784569492192	0.0010967177826898	0.031970490858174	0.164393238838412	0.109615587786768
TCGA-XR-A8TG-01A-11R-A36F-07	0.264256627555552	0.0845853524324752	0.0056970453113503	0.0486162486548764	0.0116939467846086	0.0537641819647659	0.00394845139947539	0.0366078887895865	0.0220865499525815	0.0185261338987527	0.0426536292018143	0.0245996115467149	0.0236118228898762	0.00422387623817619	0.0121354587101969	0.0239226319395317	0.0046166617686988	0.00737784569492192	0.0010967177826898	0.031970490858174	0.164393238838412	0.109615587786768
TCGA-DD-AACD-01A-11R-A41C-07	0.262630510230869	0.073303313630086	0	0.049652410557116	0.011317574019279	0.0554957646406335	0.00409506344611966	0.037316525913725	0.0225294882089764	0.0192022355578424	0.0437633952009054	0.0253565427746714	0.024410603576375	0.00438127982883086	0.0125677144654158	0.0243983638657729	0.00478356853927253	0.00764551510930798	0.00109518992002186	0.0330941134469996	0.169786724107744	0.113174102960036
TCGA-3K-AAZ8-01A-12R-A39D-07	0.264256627555552	0.0845853524324752	0.0056970453113503	0.0486162486548764	0.0116939467846086	0.0537641819647659	0.00394845139947539	0.0366078887895865	0.0220865499525815	0.0185261338987527	0.0426536292018143	0.0245996115467149	0.0236118228898762	0.00422387623817619	0.0121354587101969	0.0239226319395317	0.0046166617686988	0.00737784569492192	0.0010967177826898	0.031970490858174	0.164393238838412	0.109615587786768
TCGA-DD-AAD0-01A-11R-A41C-07	0.264256627555552	0.0845853524324752	0.0056970453113503	0.0486162486548764	0.0116939467846086	0.0537641819647659	0.00394845139947539	0.0366078887895865	0.0220865499525815	0.0185261338987527	0.0426536292018143	0.0245996115467149	0.0236118228898762	0.00422387623817619	0.0121354587101969	0.0239226319395317	0.0046166617686988	0.00737784569492192	0.0010967177826898	0.031970490858174	0.164393238838412	0.109615587786768
TCGA-DD-AADJ-01A-11R-A41C-07	0.264256627555552	0.0845853524324752	0.0056970453113503	0.0486162486548764	0.0116939467846086	0.0537641819647659	0.00394845139947539	0.0366078887895865	0.0220865499525815	0.0185261338987527	0.0426536292018143	0.0245996115467149	0.0236118228898762	0.00422387623817619	0.0121354587101969	0.0239226319395317	0.0046166617686988	0.00737784569492192	0.0010967177826898	0.031970490858174	0.164393238838412	0.109615587786768
TCGA-ES-A2HS-01A-11R-A180-07	0.262975408598067	0.0745956766370954	0	0.0495692008996303	0.011366270991271	0.0553394148954472	0.00408144547899372	0.0372617321547663	0.022494738431968	0.0191396363046264	0.0436683491242618	0.0252888878894215	0.0243377306456152	0.00436664992716607	0.012527875699884	0.0243611677382681	0.00476814206283156	0.00762075926058529	0.00109604789893397	0.0329908225144242	0.169297798372823	0.11285224447392
TCGA-HP-A5N0-01A-11R-A28V-07	0.262722464677751	0.0736478746277113	0	0.049630225766589	0.0113305572733338	0.0554540797394969	0.00409143271674019	0.0373019171759725	0.0225202234607839	0.0191855457725253	0.0437380546651495	0.0253385050912732	0.0243911746933241	0.00437737930437655	0.0125570929258628	0.0243884468883205	0.00477945563749223	0.00763891487401289	0.00109541866849918	0.0330665747240706	0.169656370067837	0.113088291248877
TCGA-2V-A95S-01A-11R-A37K-07	0.264256627555552	0.0845853524324752	0.0056970453113503	0.0486162486548764	0.0116939467846086	0.0537641819647659	0.00394845139947539	0.0366078887895865	0.0220865499525815	0.0185261338987527	0.0426536292018143	0.0245996115467149	0.0236118228898762	0.00422387623817619	0.0121354587101969	0.0239226319395317	0.0046166617686988	0.00737784569492192	0.0010967177826898	0.031970490858174	0.164393238838412	0.109615587786768
TCGA-ED-A7XP-01A-11R-A352-07	0.263750875606491	0.0775014163278415	0	0.0493821129041534	0.0114757609128864	0.054987879252782	0.00405082693964328	0.037138534261181	0.0224166072832503	0.018998888593887	0.0434546482090741	0.0251367731319756	0.0241738836721711	0.00433375616147582	0.0124383025059684	0.0242775362326877	0.00473345728414327	0.00756509838835241	0.00109797697254969	0.0327585839244533	0.168198501266606	0.112128580168426
TCGA-G3-A7M9-01A-23R-A352-07	0.264256627555552	0.0845853524324751	0.00569704531135033	0.0486162486548763	0.0116939467846086	0.053764181964766	0.00394845139947537	0.0366078887895866	0.0220865499525815	0.0185261338987527	0.0426536292018143	0.0245996115467149	0.0236118228898762	0.00422387623817624	0.0121354587101969	0.0239226319395317	0.00461666176869877	0.00737784569492186	0.0010967177826898	0.031970490858174	0.164393238838412	0.109615587786768
TCGA-G3-A3CH-01A-11R-A22L-07	0.265277769643329	0.0832228158950831	0	0.0490137367623516	0.011691346497563	0.0542957058002803	0.00399053905551273	0.0368959576885826	0.0222627671020787	0.0187217564426902	0.0430338712456151	0.024837259273183	0.0238512690876842	0.00426898835815727	0.0122619329452205	0.0241128658524195	0.00466516297739283	0.00745550216701164	0.0011017753172483	0.0323013062913645	0.166033985977158	0.110703685620073
TCGA-G3-A25S-01A-11R-A16W-07	0.261319927608905	0.0683924510127553	0	0.0499685997347167	0.0111325299271508	0.0560898795407816	0.00414681049034812	0.037524737245273	0.0226615342207746	0.0194401070620746	0.044124561701479	0.0256136252236823	0.0246875141266945	0.00443687213284419	0.0127190981736384	0.0245397057883456	0.00484218775543736	0.00773958509691462	0.00109192967770376	0.0334866096549091	0.17164459770924	0.114397136116331
TCGA-2Y-A9GW-01A-11R-A38B-07	0.264256627555552	0.0845853524324752	0.0056970453113503	0.0486162486548764	0.0116939467846086	0.0537641819647659	0.00394845139947539	0.0366078887895865	0.0220865499525815	0.0185261338987527	0.0426536292018143	0.0245996115467149	0.0236118228898762	0.00422387623817619	0.0121354587101969	0.0239226319395317	0.0046166617686988	0.00737784569492192	0.0010967177826898	0.031970490858174	0.164393238838412	0.109615587786768
TCGA-BC-A217-01A-11R-A155-07	0.263762183795519	0.0775437890572188	0	0.0493793847076025	0.0114773575413913	0.0549827530108476	0.00405038044710782	0.0371367377372111	0.0224154679416805	0.0189968361510351	0.0434515319316333	0.0251345549300244	0.024171494386067	0.00433327649062428	0.0124369963116396	0.0242763166825798	0.00473295149598009	0.00756428671789082	0.00109800510311987	0.0327551973227714	0.168182470849658	0.112118027388398
TCGA-DD-AACX-01A-11R-A41C-07	0.264256627555552	0.0845853524324752	0.0056970453113503	0.0486162486548764	0.0116939467846086	0.0537641819647659	0.00394845139947539	0.0366078887895865	0.0220865499525815	0.0185261338987527	0.0426536292018143	0.0245996115467149	0.0236118228898762	0.00422387623817619	0.0121354587101969	0.0239226319395317	0.0046166617686988	0.00737784569492192	0.0010967177826898	0.031970490858174	0.164393238838412	0.109615587786768
TCGA-CC-A5UD-01A-11R-A28V-07	0.265126655289524	0.0826565777818882	0	0.0490501943823846	0.0116700103239109	0.0543642091420137	0.00399650565465647	0.0369199651187855	0.0222779924281369	0.0187491837853456	0.0430755148943526	0.0248669016990065	0.0238831977567908	0.00427539832801097	0.0122793879693154	0.0241291630266208	0.0046719219598659	0.00746634873643158	0.001101399400917	0.0323465623552215	0.166248204725399	0.110844705241422
TCGA-EP-A26S-01A-11R-A16W-07	0.264256627555552	0.0845853524324752	0.0056970453113503	0.0486162486548764	0.0116939467846086	0.0537641819647659	0.00394845139947539	0.0366078887895865	0.0220865499525815	0.0185261338987527	0.0426536292018143	0.0245996115467149	0.0236118228898762	0.00422387623817619	0.0121354587101969	0.0239226319395317	0.0046166617686988	0.00737784569492192	0.0010967177826898	0.031970490858174	0.164393238838412	0.109615587786768
TCGA-MI-A75E-01A-11R-A32O-07	0.262293285491051	0.0720397043462022	0	0.0497337688868868	0.0112699605039028	0.0556486357677694	0.00410837842774224	0.0373701005689444	0.0225634648398476	0.0192634420432485	0.0438563266019065	0.0254226924095944	0.0244818551607614	0.00439558423050891	0.0126066668601466	0.0244347324184044	0.00479865179277236	0.00766972016632895	0.00109435103024187	0.0331951062645249	0.170264771757223	0.113488800431991
TCGA-DD-AACO-01A-11R-A41C-07	0.260461124429006	0.0651744437226149	0	0.050175793288654	0.0110112735850643	0.0564791932375465	0.00418071947509197	0.0376611746973098	0.0227480617947901	0.0195959803361577	0.0443612281534582	0.0257820871130793	0.0248689690439019	0.00447330085291452	0.0128182974212308	0.0246323248193965	0.00488059996112497	0.00780122760852416	0.00108979329467596	0.0337438059474602	0.172862031642879	0.115198569575119
TCGA-G3-A5SK-01A-11R-A27V-07	0.264256627555552	0.0845853524324752	0.0056970453113503	0.0486162486548764	0.0116939467846086	0.0537641819647659	0.00394845139947539	0.0366078887895865	0.0220865499525815	0.0185261338987527	0.0426536292018143	0.0245996115467149	0.0236118228898762	0.00422387623817619	0.0121354587101969	0.0239226319395317	0.0046166617686988	0.00737784569492192	0.0010967177826898	0.031970490858174	0.164393238838412	0.109615587786768
TCGA-BC-A110-01A-11R-A131-07	0.264018455232655	0.0785040595502291	0	0.0493175570489774	0.011513541078872	0.0548665797328462	0.0040402618256873	0.0370960240757679	0.0223896476533259	0.0189503227369079	0.0433809094034566	0.0250842850061246	0.0241173472735543	0.00432240596677905	0.0124073947284848	0.0242486786710433	0.00472148908947583	0.00754589226452991	0.00109864261117947	0.032678448580963	0.167819182087931	0.111878875381209
TCGA-G3-A5SM-01A-12R-A28V-07	0.264470988924126	0.0801997411129811	0	0.0492083794562451	0.0115774353230748	0.0546614366122094	0.0040223939854192	0.0370241303691886	0.0223440532221457	0.0188681876100552	0.0432562015010312	0.0249955164937747	0.0240217322764964	0.00430321038907875	0.0123551231454785	0.0241998744362629	0.00470124834323244	0.00751341065060123	0.00109976834676193	0.0325429227813095	0.167177673200905	0.111456571819622
TCGA-ED-A8O5-01A-11R-A36F-07	0.258795019241005	0.0903759803215549	0.0345243073784876	0.0466760166132154	0.0116655103423263	0.0512081959475573	0.00374711792721105	0.0351970508974297	0.0212245657403289	0.0175897449946635	0.0408107728358931	0.023454891862742	0.0224624598108751	0.00400810319832947	0.0115295222076391	0.0229918119047934	0.00438442019910563	0.00700604598597684	0.00107039363551171	0.0303847772425934	0.156508607660042	0.104384684052719
TCGA-FV-A3R2-01A-11R-A22L-07	0.264256627555552	0.0845853524324752	0.0056970453113503	0.0486162486548764	0.0116939467846086	0.0537641819647659	0.00394845139947539	0.0366078887895865	0.0220865499525815	0.0185261338987527	0.0426536292018143	0.0245996115467149	0.0236118228898762	0.00422387623817619	0.0121354587101969	0.0239226319395317	0.0046166617686988	0.00737784569492192	0.0010967177826898	0.031970490858174	0.164393238838412	0.109615587786768
TCGA-DD-A116-01A-11R-A131-07	0.260949485047938	0.0670043717768215	0	0.0500579721456869	0.011080226313299	0.0562578090107986	0.00416143704442049	0.037583589192177	0.022698857669107	0.0195073426012403	0.0442266471718386	0.0256862908299519	0.0247657842423668	0.00445258556832219	0.0127618875160445	0.0245796567711317	0.00485875676237675	0.00776617443705628	0.0010910081543343	0.0335975506196307	0.172169734731018	0.114742832394439
TCGA-DD-A39X-01A-11R-A213-07	0.261904607932273	0.0705832970494709	0	0.0498275406457993	0.0112150822499191	0.0558248315490602	0.0041237249724679	0.0374318494970164	0.0226026255311707	0.0193339872450682	0.0439634372192783	0.0254989349730251	0.0245639781150066	0.00441207115826807	0.0126515625036296	0.0244766499843006	0.00481603640741209	0.00769761836406521	0.00109338414497723	0.0333115082870782	0.170815758596089	0.113851513574624
TCGA-2Y-A9H2-01A-12R-A38B-07	0.255801088125165	0.0935502725847302	0.0503267655403749	0.0456124249481002	0.0116499221228002	0.0498070617709837	0.00363675143577546	0.0344236612251087	0.0207520453386826	0.0170764376106441	0.0398005603310422	0.0228273822202742	0.0218324047634539	0.00388982125997897	0.0111973614145631	0.0224815572499828	0.00425711058231301	0.00680223372897085	0.00105596332876041	0.0295155246230215	0.152186429784532	0.101517220010742
TCGA-CC-A9FS-01A-11R-A37K-07	0.264256627555552	0.0845853524324752	0.0056970453113503	0.0486162486548764	0.0116939467846086	0.0537641819647659	0.00394845139947539	0.0366078887895865	0.0220865499525815	0.0185261338987527	0.0426536292018143	0.0245996115467149	0.0236118228898762	0.00422387623817619	0.0121354587101969	0.0239226319395317	0.0046166617686988	0.00737784569492192	0.0010967177826898	0.031970490858174	0.164393238838412	0.109615587786768
TCGA-XR-A8TD-01A-12R-A39D-07	0.264256627555552	0.0845853524324752	0.0056970453113503	0.0486162486548764	0.0116939467846086	0.0537641819647659	0.00394845139947539	0.0366078887895865	0.0220865499525815	0.0185261338987527	0.0426536292018143	0.0245996115467149	0.0236118228898762	0.00422387623817619	0.0121354587101969	0.0239226319395317	0.0046166617686988	0.00737784569492192	0.0010967177826898	0.031970490858174	0.164393238838412	0.109615587786768
TCGA-ZP-A9D2-01A-11R-A38B-07	0.264256627555552	0.0845853524324752	0.0056970453113503	0.0486162486548764	0.0116939467846086	0.0537641819647659	0.00394845139947539	0.0366078887895865	0.0220865499525815	0.0185261338987527	0.0426536292018143	0.0245996115467149	0.0236118228898762	0.00422387623817619	0.0121354587101969	0.0239226319395317	0.0046166617686988	0.00737784569492192	0.0010967177826898	0.031970490858174	0.164393238838412	0.109615587786768
TCGA-DD-A4NK-01A-11R-A28V-07	0.26332885274034	0.0759200613775275	0	0.0494839295013984	0.0114161745603623	0.0551791911691628	0.00406749009048482	0.0372055807345833	0.0224591276367396	0.0190754859882896	0.0435709480280823	0.0252195566743104	0.0242630520940277	0.0043516575307466	0.012487049822896	0.0243230499776983	0.00475233335437559	0.00759539001981704	0.00109692713655739	0.0328849722740615	0.16879675820143	0.112522411087108
TCGA-FV-A4ZP-01A-12R-A266-07	0.261221933198153	0.0680252577657181	0	0.0499922417177751	0.0111186938770862	0.0561343024856486	0.00415067970166091	0.0375403055478012	0.0226714075175065	0.0194578931043288	0.0441515667126961	0.0256328476997654	0.0247082191824115	0.00444102886053372	0.0127304173816274	0.0245502741555625	0.00484657081030965	0.00774661886407317	0.00109168590404189	0.0335159572396946	0.171783513963568	0.114488584310037
TCGA-DD-AAE2-01A-11R-A41C-07	0.262063135204077	0.0711773119859442	0	0.0497892945964021	0.0112374650700457	0.0557529677743694	0.00411746568167007	0.0374066643817892	0.022586653326403	0.0193052144535068	0.0439197507404228	0.0254678384373414	0.0245304831843245	0.00440534674720015	0.0126332512229381	0.0244595533518553	0.00480894586290299	0.0076862397159403	0.00109377850189257	0.0332640321859988	0.170591031342373	0.113703576232603
TCGA-DD-A39Z-01A-11R-A213-07	0.263666463867418	0.0771851184867667	0	0.0494024779524228	0.0114638426306202	0.0550261448844867	0.00405415985274772	0.0371519446942938	0.0224251120759331	0.0190142093733721	0.0434779101476176	0.0251533312460864	0.0241917188705999	0.00433733673929076	0.0124480527970712	0.0242866397545018	0.0047372328187007	0.00757115722898967	0.00109776698752527	0.0327838637404175	0.168318162811824	0.112207353039313
TCGA-5R-AA1D-01A-11R-A38B-07	0.264645119366816	0.0808522224348114	0	0.0491663690094814	0.0116020211898028	0.0545824995892107	0.0040155186190223	0.03699646638927	0.0223265089406143	0.0188365828339494	0.0432082151462789	0.0249613592572113	0.0239849405810285	0.00429582412258493	0.0123350095626436	0.024181095054379	0.00469345990632669	0.00750091205012285	0.00110020151856554	0.032490773807798	0.166930826991235	0.111294073628847
TCGA-2Y-A9H7-01A-11R-A39D-07	0.264256627555552	0.0845853524324751	0.00569704531135033	0.0486162486548763	0.0116939467846086	0.053764181964766	0.00394845139947537	0.0366078887895866	0.0220865499525815	0.0185261338987527	0.0426536292018143	0.0245996115467149	0.0236118228898762	0.00422387623817624	0.0121354587101969	0.0239226319395317	0.00461666176869877	0.00737784569492186	0.0010967177826898	0.031970490858174	0.164393238838412	0.109615587786768
TCGA-CC-5264-01A-01R-A131-07	0.261528133724584	0.069172616729172	0	0.0499183682427187	0.0111619270143741	0.0559954952924681	0.00413858968007936	0.0374916596873568	0.0226405566900592	0.019402317531604	0.0440671848730841	0.0255727837404971	0.0246435226460306	0.00442804044418429	0.0126950485537687	0.0245172514598749	0.00483287519543747	0.00772464063908854	0.00109244761711319	0.0334242556228184	0.171349446041953	0.114202838573733
TCGA-ZS-A9CF-02A-11R-A38B-07	0.243882647586432	0.106186706800289	0.11323424426354	0.0413784083566346	0.0115878674995179	0.0442293334518741	0.00319739715047325	0.0313449000692282	0.0188710046291731	0.0150330293631522	0.0357790390586078	0.0203293500104928	0.0193242396359763	0.00341895663601372	0.00987507359016034	0.0204503015103976	0.00375030797428911	0.00599088431169821	0.000998518201829721	0.0260551458572252	0.134980416014019	0.0901022280289758
TCGA-UB-A7ME-01A-11R-A33J-07	0.264256627555552	0.0845853524324752	0.0056970453113503	0.0486162486548764	0.0116939467846086	0.0537641819647659	0.00394845139947539	0.0366078887895865	0.0220865499525815	0.0185261338987527	0.0426536292018143	0.0245996115467149	0.0236118228898762	0.00422387623817619	0.0121354587101969	0.0239226319395317	0.0046166617686988	0.00737784569492192	0.0010967177826898	0.031970490858174	0.164393238838412	0.109615587786768
TCGA-UB-A7MD-01A-12R-A352-07	0.260372282818336	0.0648415467824335	0	0.050197227081033	0.0109987298393177	0.0565194670240047	0.00418422729724652	0.0376752889009812	0.0227570129133035	0.0196121051399011	0.044385710862975	0.0257995141859418	0.0248877402216131	0.00447706933705792	0.0128285594010881	0.0246419060879455	0.00488457363321028	0.00780760441306489	0.00108957228977792	0.0337704124312549	0.17298797294594	0.115281476393574
TCGA-RC-A6M6-01A-11R-A32O-07	0.264256627555552	0.0845853524324752	0.0056970453113503	0.0486162486548764	0.0116939467846086	0.0537641819647659	0.00394845139947539	0.0366078887895865	0.0220865499525815	0.0185261338987527	0.0426536292018143	0.0245996115467149	0.0236118228898762	0.00422387623817619	0.0121354587101969	0.0239226319395317	0.0046166617686988	0.00737784569492192	0.0010967177826898	0.031970490858174	0.164393238838412	0.109615587786768
TCGA-DD-A3A8-01A-11R-A22L-07	0.264932982005311	0.0838682528687363	0.00212713589079978	0.0488565230391536	0.0116974682957029	0.0540807100672399	0.0039733841266152	0.0367826040806312	0.0221932963217829	0.0186420943934476	0.0428818447807376	0.0247413713008736	0.0237541576726177	0.00425059713195571	0.0122104966525342	0.0240379027967887	0.00464542209165981	0.00742388861361562	0.00109997771146069	0.0321668624026298	0.165369655504542	0.110263372251165
TCGA-ED-A7PX-01A-51R-A352-07	0.264256627555552	0.0845853524324752	0.0056970453113503	0.0486162486548764	0.0116939467846086	0.0537641819647659	0.00394845139947539	0.0366078887895865	0.0220865499525815	0.0185261338987527	0.0426536292018143	0.0245996115467149	0.0236118228898762	0.00422387623817619	0.0121354587101969	0.0239226319395317	0.0046166617686988	0.00737784569492192	0.0010967177826898	0.031970490858174	0.164393238838412	0.109615587786768
TCGA-DD-AACZ-01A-11R-A41C-07	0.255523331621464	0.0938447617652199	0.05179280980095	0.0455137521694563	0.0116484759541387	0.0496770741009125	0.00362651238564343	0.0343519114075374	0.0207082081194511	0.0170288164534454	0.0397068397067238	0.0227691661566485	0.0217739525545219	0.00387884786868293	0.0111665458022521	0.0224342193041738	0.00424529966459993	0.00678332541821582	0.00105462458334657	0.0294348812952013	0.151785447608046	0.101251196259368
TCGA-DD-A39V-01A-11R-A213-07	0.259823766452482	0.0627862101169511	0	0.0503295613083555	0.0109212835866084	0.0567681211267431	0.00420588491742868	0.0377624313069588	0.0228122779513891	0.019711661177693	0.0445368693882315	0.0259071105543761	0.0250036352183744	0.00450033630859849	0.0128919178190101	0.0247010617309497	0.004909107454185	0.00784697539729219	0.0010882077849858	0.0339346833363974	0.173765546262593	0.115793350800396
TCGA-ZS-A9CE-01A-11R-A37K-07	0.234895641222398	0.115715110650175	0.16066913390309	0.0381857814412875	0.0115410756988169	0.0400234912749737	0.00286610550663405	0.0290233844303896	0.0174526206742901	0.013492213443079	0.0327466425675562	0.0184457284667257	0.0174329774453036	0.00306390486909661	0.00887801285437269	0.0189186490933464	0.00336815745310154	0.00537909266389103	0.000955202155604444	0.0234458744605932	0.122006356634967	0.0814948430903069
TCGA-5R-AA1C-01A-11R-A41C-07	0.262740165216534	0.0737142000258645	0	0.0496259553614219	0.0113330564520001	0.0554460557098362	0.00409073382866712	0.0372991051039312	0.0225184400665028	0.0191823331144942	0.0437331768027826	0.0253350329730086	0.0243874347795994	0.00437662848278258	0.0125550483594589	0.0243865379448169	0.00477866393486183	0.00763764437840583	0.001095462700859	0.033061273727221	0.169631277896474	0.113071773140478
TCGA-G3-A25Z-01A-11R-A16W-07	0.264256627555552	0.0845853524324752	0.0056970453113503	0.0486162486548764	0.0116939467846086	0.0537641819647659	0.00394845139947539	0.0366078887895865	0.0220865499525815	0.0185261338987527	0.0426536292018143	0.0245996115467149	0.0236118228898762	0.00422387623817619	0.0121354587101969	0.0239226319395317	0.0046166617686988	0.00737784569492192	0.0010967177826898	0.031970490858174	0.164393238838412	0.109615587786768
TCGA-5R-AAAM-01A-12R-A41C-07	0.264256627555552	0.0845853524324752	0.0056970453113503	0.0486162486548764	0.0116939467846086	0.0537641819647659	0.00394845139947539	0.0366078887895865	0.0220865499525815	0.0185261338987527	0.0426536292018143	0.0245996115467149	0.0236118228898762	0.00422387623817619	0.0121354587101969	0.0239226319395317	0.0046166617686988	0.00737784569492192	0.0010967177826898	0.031970490858174	0.164393238838412	0.109615587786768
TCGA-ES-A2HT-01A-12R-A180-07	0.264256627555552	0.0845853524324752	0.0056970453113503	0.0486162486548764	0.0116939467846086	0.0537641819647659	0.00394845139947539	0.0366078887895865	0.0220865499525815	0.0185261338987527	0.0426536292018143	0.0245996115467149	0.0236118228898762	0.00422387623817619	0.0121354587101969	0.0239226319395317	0.0046166617686988	0.00737784569492192	0.0010967177826898	0.031970490858174	0.164393238838412	0.109615587786768
TCGA-DD-A3A7-01A-11R-A22L-07	0.261371624802316	0.0685861647170945	0	0.0499561273481652	0.0111398291695334	0.0560664441065049	0.00414476927836408	0.0375165241488248	0.0226563255386995	0.0194307239915568	0.0441103151411167	0.0256034843589506	0.0246765911234152	0.00443467924088563	0.0127131266975086	0.0245341304201193	0.00483987546401451	0.00773587441567869	0.00109205828110104	0.0334711272640752	0.171571312096185	0.11434889239589
TCGA-BD-A2L6-01A-11R-A213-07	0.262817907426094	0.0740055065824443	0	0.0496071993937372	0.0113440330484748	0.0554108135173211	0.00408766425526583	0.0372867542542413	0.0225106072534098	0.0191682228584749	0.0437117528335469	0.0253197831464884	0.0243710087735838	0.00437333081312324	0.0125460684571075	0.024378153709302	0.0047751867123572	0.00763206425810873	0.00109565609457357	0.0330379913168368	0.169521071033935	0.112999224261573
TCGA-DD-AAE9-01A-11R-A41C-07	0.265000034758228	0.0837971607071016	0.00177322049274259	0.0488803434766876	0.0116978174129645	0.0541120901825835	0.00397585591931664	0.0367999250892319	0.0222038789947017	0.0186535905407736	0.0429044697266234	0.0247554251475995	0.0237682685268039	0.00425324620078194	0.0122179358001717	0.0240493305745065	0.00464827334639767	0.00742845323864597	0.00110030089584795	0.0321863303793026	0.165466455969863	0.110327592619125
TCGA-CC-A7IH-01A-11R-A33J-07	0.264256627555552	0.0845853524324752	0.0056970453113503	0.0486162486548764	0.0116939467846086	0.0537641819647659	0.00394845139947539	0.0366078887895865	0.0220865499525815	0.0185261338987527	0.0426536292018143	0.0245996115467149	0.0236118228898762	0.00422387623817619	0.0121354587101969	0.0239226319395317	0.0046166617686988	0.00737784569492192	0.0010967177826898	0.031970490858174	0.164393238838412	0.109615587786768
TCGA-DD-AACL-01A-11R-A41C-07	0.245193771601334	0.10479659772445	0.106313917245687	0.0418441841277618	0.0115946940055995	0.0448429282861997	0.00324572964436267	0.0316835884802248	0.0190779341883911	0.0152578206533238	0.0362214386409686	0.0206041535814464	0.0196001579091168	0.00347075551978898	0.0100205358522367	0.0206737559272671	0.00380606032444224	0.00608013925256114	0.00100483762635622	0.0264358152649171	0.136873215477333	0.0913579686662317
TCGA-CC-5259-01A-31R-A213-07	0.261064744254801	0.0674362576578044	0	0.0500301648840781	0.0110965000185474	0.0562055595676662	0.00415688614989818	0.0375652780437366	0.0226872448807682	0.0194864229885019	0.0441948843789371	0.0256636817104086	0.0247414313401789	0.00444769650237482	0.0127485740737257	0.024567226453791	0.00485360149459824	0.00775790145069174	0.00109129487639021	0.0335630325351832	0.17200634401137	0.114635272726548
TCGA-G3-A7M6-01A-11R-A33R-07	0.264256627555552	0.0845853524324752	0.0056970453113503	0.0486162486548764	0.0116939467846086	0.0537641819647659	0.00394845139947539	0.0366078887895865	0.0220865499525815	0.0185261338987527	0.0426536292018143	0.0245996115467149	0.0236118228898762	0.00422387623817619	0.0121354587101969	0.0239226319395317	0.0046166617686988	0.00737784569492192	0.0010967177826898	0.031970490858174	0.164393238838412	0.109615587786768
TCGA-DD-AAD6-01A-11R-A41C-07	0.264256627555552	0.0845853524324752	0.0056970453113503	0.0486162486548764	0.0116939467846086	0.0537641819647659	0.00394845139947539	0.0366078887895865	0.0220865499525815	0.0185261338987527	0.0426536292018143	0.0245996115467149	0.0236118228898762	0.00422387623817619	0.0121354587101969	0.0239226319395317	0.0046166617686988	0.00737784569492192	0.0010967177826898	0.031970490858174	0.164393238838412	0.109615587786768
TCGA-FV-A2QQ-01A-11R-A22L-07	0.263259676056516	0.0756608505617494	0	0.0495006189633225	0.011406407349627	0.055210550427186	0.00407022146266799	0.037216570785275	0.022466097441661	0.0190880415964315	0.0435900115349528	0.0252331262967013	0.0242776683061352	0.00435459186786754	0.0124950403324178	0.0243305104501058	0.00475542746146555	0.00760035533042084	0.00109675505068634	0.0329056894616861	0.168894822629084	0.11258696663404
TCGA-2Y-A9GX-01A-11R-A38B-07	0.264256627555552	0.0845853524324752	0.0056970453113503	0.0486162486548764	0.0116939467846086	0.0537641819647659	0.00394845139947539	0.0366078887895865	0.0220865499525815	0.0185261338987527	0.0426536292018143	0.0245996115467149	0.0236118228898762	0.00422387623817619	0.0121354587101969	0.0239226319395317	0.0046166617686988	0.00737784569492192	0.0010967177826898	0.031970490858174	0.164393238838412	0.109615587786768
TCGA-BD-A3ER-01A-11R-A213-07	0.264256627555552	0.0845853524324752	0.0056970453113503	0.0486162486548764	0.0116939467846086	0.0537641819647659	0.00394845139947539	0.0366078887895865	0.0220865499525815	0.0185261338987527	0.0426536292018143	0.0245996115467149	0.0236118228898762	0.00422387623817619	0.0121354587101969	0.0239226319395317	0.0046166617686988	0.00737784569492192	0.0010967177826898	0.031970490858174	0.164393238838412	0.109615587786768
TCGA-DD-AADC-01A-11R-A41C-07	0.265129210478838	0.0826661522898001	0	0.0490495779212823	0.0116703710968061	0.0543630508205017	0.0039964047655616	0.0369195591776716	0.0222777349834305	0.0187487200170066	0.0430748107428039	0.0248664004758745	0.0238826578756209	0.00427528994197046	0.0122790928226935	0.0241288874580575	0.00467180767237862	0.00746616533202576	0.00110140575727806	0.0323457971214243	0.166244582505255	0.110842320743719
TCGA-BC-A10Z-01A-11R-A131-07	0.264256627555552	0.0845853524324752	0.0056970453113503	0.0486162486548764	0.0116939467846086	0.0537641819647659	0.00394845139947539	0.0366078887895865	0.0220865499525815	0.0185261338987527	0.0426536292018143	0.0245996115467149	0.0236118228898762	0.00422387623817619	0.0121354587101969	0.0239226319395317	0.0046166617686988	0.00737784569492192	0.0010967177826898	0.031970490858174	0.164393238838412	0.109615587786768
TCGA-5C-AAPD-01A-21R-A39D-07	0.264256627555552	0.0845853524324752	0.0056970453113503	0.0486162486548764	0.0116939467846086	0.0537641819647659	0.00394845139947539	0.0366078887895865	0.0220865499525815	0.0185261338987527	0.0426536292018143	0.0245996115467149	0.0236118228898762	0.00422387623817619	0.0121354587101969	0.0239226319395317	0.0046166617686988	0.00737784569492192	0.0010967177826898	0.031970490858174	0.164393238838412	0.109615587786768
TCGA-DD-AAED-01A-12R-A41C-07	0.253329660124911	0.0961705849689059	0.0633713667897226	0.0447344521022666	0.0116370543710984	0.0486504545872787	0.00354564618763507	0.0337852441014917	0.0203619895537842	0.0166527130182874	0.0389666508741789	0.0223093860337155	0.0213123073979333	0.00379218197468693	0.0109231695735245	0.0220603526222319	0.00415201913582706	0.00663399094072006	0.00104405141002296	0.0287979746259827	0.148618561650525	0.09915018795527
TCGA-DD-AACI-01A-11R-A41C-07	0.263797124212706	0.0776747137205864	0	0.0493709550354932	0.0114822908570546	0.0549669137786465	0.00404900085967613	0.0371311867779161	0.0224119475663431	0.0189904944450981	0.0434419031543305	0.0251277010561295	0.0241641118906872	0.004331794387732	0.0124329603891179	0.0242725484762433	0.00473138869495282	0.00756177879160167	0.00109809202188776	0.0327447332886703	0.168132939536157	0.11208542105897
TCGA-G3-A25Y-01A-11R-A16W-07	0.259900528251732	0.0892038729604143	0.0286892499861551	0.0470687478164482	0.0116712662921062	0.051725564717081	0.00378787075219055	0.0354826250200377	0.0213990438901464	0.0177792837369893	0.0411837937851575	0.0236865997869478	0.0226951076258143	0.00405177880194013	0.0116521725745141	0.0231802234269137	0.00443142927281876	0.00708130365821413	0.00107572202602037	0.0307057487567513	0.158104571762912	0.105443495098696
TCGA-ZP-A9CY-01A-11R-A38B-07	0.264256627555552	0.0845853524324752	0.0056970453113503	0.0486162486548764	0.0116939467846086	0.0537641819647659	0.00394845139947539	0.0366078887895865	0.0220865499525815	0.0185261338987527	0.0426536292018143	0.0245996115467149	0.0236118228898762	0.00422387623817619	0.0121354587101969	0.0239226319395317	0.0046166617686988	0.00737784569492192	0.0010967177826898	0.031970490858174	0.164393238838412	0.109615587786768
TCGA-PD-A5DF-01A-11R-A27V-07	0.264256627555552	0.0845853524324752	0.0056970453113503	0.0486162486548764	0.0116939467846086	0.0537641819647659	0.00394845139947539	0.0366078887895865	0.0220865499525815	0.0185261338987527	0.0426536292018143	0.0245996115467149	0.0236118228898762	0.00422387623817619	0.0121354587101969	0.0239226319395317	0.0046166617686988	0.00737784569492192	0.0010967177826898	0.031970490858174	0.164393238838412	0.109615587786768
TCGA-DD-A114-01A-11R-A131-07	0.264256627555552	0.0845853524324752	0.0056970453113503	0.0486162486548764	0.0116939467846086	0.0537641819647659	0.00394845139947539	0.0366078887895865	0.0220865499525815	0.0185261338987527	0.0426536292018143	0.0245996115467149	0.0236118228898762	0.00422387623817619	0.0121354587101969	0.0239226319395317	0.0046166617686988	0.00737784569492192	0.0010967177826898	0.031970490858174	0.164393238838412	0.109615587786768
TCGA-DD-AAVY-01A-11R-A41C-07	0.264256627555552	0.0845853524324751	0.00569704531135033	0.0486162486548763	0.0116939467846086	0.053764181964766	0.00394845139947537	0.0366078887895866	0.0220865499525815	0.0185261338987527	0.0426536292018143	0.0245996115467149	0.0236118228898762	0.00422387623817624	0.0121354587101969	0.0239226319395317	0.00461666176869877	0.00737784569492186	0.0010967177826898	0.031970490858174	0.164393238838412	0.109615587786768
TCGA-BC-A10S-01A-22R-A131-07	0.264256627555552	0.0845853524324752	0.0056970453113503	0.0486162486548764	0.0116939467846086	0.0537641819647659	0.00394845139947539	0.0366078887895865	0.0220865499525815	0.0185261338987527	0.0426536292018143	0.0245996115467149	0.0236118228898762	0.00422387623817619	0.0121354587101969	0.0239226319395317	0.0046166617686988	0.00737784569492192	0.0010967177826898	0.031970490858174	0.164393238838412	0.109615587786768
TCGA-CC-A123-01A-11R-A131-07	0.260597348003944	0.0656848848428841	0	0.0501429281953683	0.0110305072963378	0.0564174402017092	0.00417534082346089	0.0376395329545835	0.0227343367693839	0.0195712556784831	0.0443236880617224	0.0257553656460988	0.0248401866196043	0.00446752252023652	0.0128025624117963	0.0246176335655536	0.00487450700746284	0.00779144985793337	0.00109013216828557	0.0337030094072842	0.172668921968191	0.115071445999676
TCGA-MI-A75H-01A-11R-A32O-07	0.261428325340556	0.0687986263726647	0	0.0499424478622212	0.0111478348453649	0.0560407405498957	0.00414253051431302	0.0375075161745327	0.0226506127512598	0.0194204328110575	0.0440946897737163	0.0255923620435875	0.0246646109727675	0.00443227411700662	0.012706577291471	0.0245280154580014	0.00483733938498217	0.00773180460822045	0.00109219933096024	0.0334541464603681	0.171490933773277	0.114295979563776
TCGA-DD-AADG-01A-11R-A41C-07	0.258634743751754	0.0583308426839435	0	0.0506164231235445	0.0107534028116852	0.0573071303362948	0.00425283228972863	0.0379513305000432	0.0229320763547384	0.0199274694858823	0.0448645367635865	0.0261403479426262	0.0252548616003537	0.00455077228291231	0.0130292602975234	0.0248292938253534	0.00496228958673488	0.00793232015072241	0.00108524993855838	0.0342907745078603	0.175451097291763	0.11690294447439
TCGA-BC-A10U-01A-11R-A131-07	0.264256627555552	0.0845853524324752	0.0056970453113503	0.0486162486548764	0.0116939467846086	0.0537641819647659	0.00394845139947539	0.0366078887895865	0.0220865499525815	0.0185261338987527	0.0426536292018143	0.0245996115467149	0.0236118228898762	0.00422387623817619	0.0121354587101969	0.0239226319395317	0.0046166617686988	0.00737784569492192	0.0010967177826898	0.031970490858174	0.164393238838412	0.109615587786768
TCGA-CC-A7IG-01A-11R-A33J-07	0.264256627555552	0.0845853524324752	0.0056970453113503	0.0486162486548764	0.0116939467846086	0.0537641819647659	0.00394845139947539	0.0366078887895865	0.0220865499525815	0.0185261338987527	0.0426536292018143	0.0245996115467149	0.0236118228898762	0.00422387623817619	0.0121354587101969	0.0239226319395317	0.0046166617686988	0.00737784569492192	0.0010967177826898	0.031970490858174	0.164393238838412	0.109615587786768
TCGA-DD-A3A3-01A-11R-A22L-07	0.264256627555552	0.0845853524324752	0.0056970453113503	0.0486162486548764	0.0116939467846086	0.0537641819647659	0.00394845139947539	0.0366078887895865	0.0220865499525815	0.0185261338987527	0.0426536292018143	0.0245996115467149	0.0236118228898762	0.00422387623817619	0.0121354587101969	0.0239226319395317	0.0046166617686988	0.00737784569492192	0.0010967177826898	0.031970490858174	0.164393238838412	0.109615587786768
TCGA-2Y-A9GZ-01A-11R-A39D-07	0.264256627555552	0.0845853524324752	0.0056970453113503	0.0486162486548764	0.0116939467846086	0.0537641819647659	0.00394845139947539	0.0366078887895865	0.0220865499525815	0.0185261338987527	0.0426536292018143	0.0245996115467149	0.0236118228898762	0.00422387623817619	0.0121354587101969	0.0239226319395317	0.0046166617686988	0.00737784569492192	0.0010967177826898	0.031970490858174	0.164393238838412	0.109615587786768
TCGA-K7-AAU7-01A-11R-A38B-07	0.264256627555552	0.0845853524324752	0.0056970453113503	0.0486162486548764	0.0116939467846086	0.0537641819647659	0.00394845139947539	0.0366078887895865	0.0220865499525815	0.0185261338987527	0.0426536292018143	0.0245996115467149	0.0236118228898762	0.00422387623817619	0.0121354587101969	0.0239226319395317	0.0046166617686988	0.00737784569492192	0.0010967177826898	0.031970490858174	0.164393238838412	0.109615587786768
TCGA-BW-A5NO-01A-11R-A27V-07	0.262941015960496	0.0744668045497284	0	0.0495774984152595	0.011361415017837	0.0553550058075301	0.00408280343789509	0.0372671960887024	0.0224982036164976	0.0191458785882463	0.0436778269460709	0.0252956343114681	0.0243449974016649	0.00436810879433827	0.0125318483490889	0.0243648768684177	0.0047696803629909	0.0076232278687721	0.00109596234283814	0.0330011224982638	0.169346553157419	0.112884339616475
TCGA-DD-AAVX-01A-11R-A41C-07	0.264256627555552	0.0845853524324752	0.0056970453113503	0.0486162486548764	0.0116939467846086	0.0537641819647659	0.00394845139947539	0.0366078887895865	0.0220865499525815	0.0185261338987527	0.0426536292018143	0.0245996115467149	0.0236118228898762	0.00422387623817619	0.0121354587101969	0.0239226319395317	0.0046166617686988	0.00737784569492192	0.0010967177826898	0.031970490858174	0.164393238838412	0.109615587786768
TCGA-DD-A4NJ-01A-11R-A27V-07	0.264256627555552	0.0845853524324752	0.0056970453113503	0.0486162486548764	0.0116939467846086	0.0537641819647659	0.00394845139947539	0.0366078887895865	0.0220865499525815	0.0185261338987527	0.0426536292018143	0.0245996115467149	0.0236118228898762	0.00422387623817619	0.0121354587101969	0.0239226319395317	0.0046166617686988	0.00737784569492192	0.0010967177826898	0.031970490858174	0.164393238838412	0.109615587786768
TCGA-DD-AACS-01A-11R-A41C-07	0.264256627555552	0.0845853524324752	0.0056970453113503	0.0486162486548764	0.0116939467846086	0.0537641819647659	0.00394845139947539	0.0366078887895865	0.0220865499525815	0.0185261338987527	0.0426536292018143	0.0245996115467149	0.0236118228898762	0.00422387623817619	0.0121354587101969	0.0239226319395317	0.0046166617686988	0.00737784569492192	0.0010967177826898	0.031970490858174	0.164393238838412	0.109615587786768
TCGA-UB-AA0U-01A-11R-A38B-07	0.264256627555552	0.0845853524324752	0.0056970453113503	0.0486162486548764	0.0116939467846086	0.0537641819647659	0.00394845139947539	0.0366078887895865	0.0220865499525815	0.0185261338987527	0.0426536292018143	0.0245996115467149	0.0236118228898762	0.00422387623817619	0.0121354587101969	0.0239226319395317	0.0046166617686988	0.00737784569492192	0.0010967177826898	0.031970490858174	0.164393238838412	0.109615587786768
TCGA-CC-A9FW-01A-11R-A37K-07	0.264256627555552	0.0845853524324752	0.0056970453113503	0.0486162486548764	0.0116939467846086	0.0537641819647659	0.00394845139947539	0.0366078887895865	0.0220865499525815	0.0185261338987527	0.0426536292018143	0.0245996115467149	0.0236118228898762	0.00422387623817619	0.0121354587101969	0.0239226319395317	0.0046166617686988	0.00737784569492192	0.0010967177826898	0.031970490858174	0.164393238838412	0.109615587786768
TCGA-CC-A8HT-01A-11R-A36F-07	0.237686805492549	0.112755800363737	0.145936912320346	0.0391773403445617	0.0115556081912802	0.041329732300577	0.00296899732197583	0.0297443955481357	0.0178931391802154	0.0139707565940219	0.0336884374652017	0.0190307394190368	0.0180203614125855	0.00317417605014739	0.00918767774033944	0.0193943462640831	0.00348684490444542	0.00556910154103731	0.000968655156042089	0.0242562561158853	0.126035810883776	0.0841681053900196
TCGA-G3-AAUZ-01A-11R-A38B-07	0.260954102680319	0.0670216744312759	0	0.0500568581026952	0.0110808782871444	0.0562557157400997	0.0041612547218236	0.0375828555921959	0.022698392425688	0.0195065044982911	0.0442253746583014	0.025685385040251	0.0247648085914597	0.00445238969755532	0.0127613541392842	0.0245791587750286	0.00485855022675952	0.00776584299620427	0.00109101964128692	0.0335961677207819	0.172163188804681	0.114738523228873
TCGA-G3-A25U-01A-11R-A16W-07	0.260206992305324	0.0888789468226311	0.0270716825814177	0.0471776189295254	0.0116728619296674	0.051868987275171	0.00379916806032403	0.0355617905468368	0.0214474119093461	0.0178318267834253	0.0412872009135273	0.0237508327773734	0.0227596011683669	0.00406388634913849	0.01168617313737	0.0232324539906198	0.00444446090905683	0.00710216623922788	0.00107719913759388	0.030794726983398	0.158546997490433	0.105737013760225
TCGA-DD-AAEK-01A-11R-A41C-07	0.264256627555552	0.0845853524324752	0.0056970453113503	0.0486162486548764	0.0116939467846086	0.0537641819647659	0.00394845139947539	0.0366078887895865	0.0220865499525815	0.0185261338987527	0.0426536292018143	0.0245996115467149	0.0236118228898762	0.00422387623817619	0.0121354587101969	0.0239226319395317	0.0046166617686988	0.00737784569492192	0.0010967177826898	0.031970490858174	0.164393238838412	0.109615587786768
TCGA-DD-AAEH-01A-11R-A41C-07	0.264777040161861	0.0813465406792121	0	0.0491345419983533	0.0116206473819578	0.0545226970947616	0.0040103098583525	0.0369755082261335	0.0223132174360827	0.0188126391333152	0.0431718608019586	0.0249354818188133	0.0239570672830448	0.00429022830525848	0.0123197715617646	0.0241668678408586	0.00468755940568543	0.00749144314114537	0.00110052968845846	0.0324512658737452	0.166743816909998	0.11117096539924
TCGA-DD-A73F-01A-11R-A32O-07	0.264256627555552	0.0845853524324752	0.0056970453113503	0.0486162486548764	0.0116939467846086	0.0537641819647659	0.00394845139947539	0.0366078887895865	0.0220865499525815	0.0185261338987527	0.0426536292018143	0.0245996115467149	0.0236118228898762	0.00422387623817619	0.0121354587101969	0.0239226319395317	0.0046166617686988	0.00737784569492192	0.0010967177826898	0.031970490858174	0.164393238838412	0.109615587786768
TCGA-2Y-A9HA-01A-11R-A39D-07	0.264256627555552	0.0845853524324752	0.0056970453113503	0.0486162486548764	0.0116939467846086	0.0537641819647659	0.00394845139947539	0.0366078887895865	0.0220865499525815	0.0185261338987527	0.0426536292018143	0.0245996115467149	0.0236118228898762	0.00422387623817619	0.0121354587101969	0.0239226319395317	0.0046166617686988	0.00737784569492192	0.0010967177826898	0.031970490858174	0.164393238838412	0.109615587786768
TCGA-UB-A7MC-01A-11R-A33R-07	0.264256627555552	0.0845853524324751	0.00569704531135033	0.0486162486548763	0.0116939467846086	0.053764181964766	0.00394845139947537	0.0366078887895866	0.0220865499525815	0.0185261338987527	0.0426536292018143	0.0245996115467149	0.0236118228898762	0.00422387623817624	0.0121354587101969	0.0239226319395317	0.00461666176869877	0.00737784569492186	0.0010967177826898	0.031970490858174	0.164393238838412	0.109615587786768
TCGA-DD-AACG-01A-11R-A41C-07	0.26248067829172	0.0727418808317908	0	0.049688558783732	0.0112964189126213	0.0555636866366026	0.00410097941040301	0.0373403296076208	0.0225445843270486	0.0192294301414955	0.043804685445587	0.0253859336434429	0.0244422612864878	0.00438763540120951	0.0125850213594478	0.0244145227358717	0.0047902701624149	0.00765626963055878	0.00109481719386149	0.0331389854504536	0.16999912491311	0.113313925834519
TCGA-2Y-A9GY-01A-11R-A38B-07	0.264561628415873	0.0805393748638138	0	0.0491865119098018	0.0115902329156723	0.0546203478081263	0.00401881517572827	0.0370097305374258	0.0223349209605118	0.0188517364898562	0.0432312233367404	0.0249777367505331	0.0240025812278561	0.00429936564240173	0.0123446534946972	0.024190099272294	0.00469719425624033	0.00750690479914067	0.00109999382411972	0.0325157778640786	0.167049183233048	0.11137198722204
TCGA-DD-A1EF-01A-11R-A131-07	0.264256627555552	0.0845853524324751	0.00569704531135033	0.0486162486548763	0.0116939467846086	0.053764181964766	0.00394845139947537	0.0366078887895866	0.0220865499525815	0.0185261338987527	0.0426536292018143	0.0245996115467149	0.0236118228898762	0.00422387623817624	0.0121354587101969	0.0239226319395317	0.00461666176869877	0.00737784569492186	0.0010967177826898	0.031970490858174	0.164393238838412	0.109615587786768
TCGA-DD-AADQ-01A-11R-A41C-07	0.262043884521069	0.071105178067823	0	0.0497939389870163	0.0112347470230486	0.0557616945172864	0.00411822577563775	0.0374097227241441	0.0225885929034071	0.0193087084636118	0.0439250557869717	0.0254716146301963	0.0245345506251226	0.00440616332282409	0.0126354748445022	0.0244616294731937	0.00480980689976532	0.00768762147660283	0.00109373061335025	0.0332697974234999	0.170618320988346	0.113721540932581
TCGA-DD-AACA-01A-11R-A41C-07	0.264256627555552	0.0845853524324752	0.0056970453113503	0.0486162486548764	0.0116939467846086	0.0537641819647659	0.00394845139947539	0.0366078887895865	0.0220865499525815	0.0185261338987527	0.0426536292018143	0.0245996115467149	0.0236118228898762	0.00422387623817619	0.0121354587101969	0.0239226319395317	0.0046166617686988	0.00737784569492192	0.0010967177826898	0.031970490858174	0.164393238838412	0.109615587786768
TCGA-DD-A1EK-01A-11R-A213-07	0.263465430224267	0.0764318286243571	0	0.0494509790245663	0.0114354582408376	0.0551172776988743	0.00406209746511126	0.037183882766587	0.0224453669537031	0.0190506970959286	0.0435333104071492	0.025192765784931	0.0242341948929618	0.00434586418595426	0.0124712739338906	0.0243083205559626	0.00474622457121351	0.00758558686662012	0.00109726689056092	0.0328440697444318	0.168603146827608	0.112394957244484
TCGA-DD-AAD2-01A-11R-A41C-07	0.264256627555552	0.0845853524324752	0.0056970453113503	0.0486162486548764	0.0116939467846086	0.0537641819647659	0.00394845139947539	0.0366078887895865	0.0220865499525815	0.0185261338987527	0.0426536292018143	0.0245996115467149	0.0236118228898762	0.00422387623817619	0.0121354587101969	0.0239226319395317	0.0046166617686988	0.00737784569492192	0.0010967177826898	0.031970490858174	0.164393238838412	0.109615587786768
TCGA-DD-A11C-01A-11R-A131-07	0.26498308023855	0.0821185900665064	0	0.0490848330816399	0.0116497386412909	0.054429294757864	0.00400217457196724	0.0369427747852952	0.0222924581417494	0.0187752427401746	0.0431150808842116	0.0248950652234594	0.0239135334607067	0.00428148849565753	0.0122959721382647	0.0241446471123991	0.00467834372741252	0.0074766541555936	0.00110104223956813	0.0323895605318441	0.166451735805827	0.110978689200018
TCGA-DD-AAEI-01A-11R-A41C-07	0.263613673452376	0.0769873083896079	0	0.0494152140879687	0.0114563890338298	0.0550500758993164	0.00405624422949456	0.0371603314700871	0.0224304309041021	0.0190237908642486	0.0434924579747788	0.0251636865559738	0.0242028728586324	0.00433957600353313	0.0124541505498216	0.0242923330229998	0.00473959400730413	0.00757494637864387	0.00109763566459891	0.0327996735317049	0.168392998168921	0.112256616952057
TCGA-G3-AAV5-01A-11R-A37K-07	0.264268600142241	0.0794413734324761	0	0.0492572074671065	0.0115488595982229	0.0547531837397281	0.0040303851040805	0.0370562837314113	0.0223644446351194	0.0189049212910761	0.0433119752057057	0.0250352168551464	0.0240644946235863	0.00431179531802783	0.0123785008126252	0.024221701384873	0.0047103007078494	0.00752793755633353	0.00109926487871621	0.0326035346252957	0.167464578252752	0.111645440637627
TCGA-DD-AADK-01A-11R-A41C-07	0.264256627555552	0.0845853524324752	0.0056970453113503	0.0486162486548764	0.0116939467846086	0.0537641819647659	0.00394845139947539	0.0366078887895865	0.0220865499525815	0.0185261338987527	0.0426536292018143	0.0245996115467149	0.0236118228898762	0.00422387623817619	0.0121354587101969	0.0239226319395317	0.0046166617686988	0.00737784569492192	0.0010967177826898	0.031970490858174	0.164393238838412	0.109615587786768
TCGA-2Y-A9H5-01A-11R-A38B-07	0.24212166182269	0.108053778308993	0.122529015177935	0.0407528195544095	0.0115786987405834	0.0434052071635356	0.00313248122131776	0.0308900037639735	0.0185930751551199	0.0147311095925538	0.0351848470847228	0.0199602581696184	0.0189536506257575	0.00334938495868244	0.00967970155077527	0.0201501773097269	0.00367542635073633	0.00587100497273655	0.000990030509971657	0.0255438643918425	0.132438175256754	0.0884156283175636
TCGA-FV-A3I0-01A-11R-A22L-07	0.250917956899993	0.098727574622887	0.076100730905362	0.0438776964357169	0.0116244975827665	0.0475217980880331	0.00345674259800005	0.0331622550297033	0.0199813598958534	0.0162392281966545	0.0381528937563506	0.0218039077946203	0.0208047787571763	0.00369690225009326	0.0106556038798401	0.021649326867489	0.00404946733970944	0.00646981392445583	0.00103242735590072	0.0280977650136775	0.145136914973388	0.0968403578323296
TCGA-CC-A7IL-01A-11R-A33R-07	0.264256627555552	0.0845853524324752	0.0056970453113503	0.0486162486548764	0.0116939467846086	0.0537641819647659	0.00394845139947539	0.0366078887895865	0.0220865499525815	0.0185261338987527	0.0426536292018143	0.0245996115467149	0.0236118228898762	0.00422387623817619	0.0121354587101969	0.0239226319395317	0.0046166617686988	0.00737784569492192	0.0010967177826898	0.031970490858174	0.164393238838412	0.109615587786768
TCGA-DD-A115-01A-11R-A131-07	0.264256627555552	0.0845853524324752	0.0056970453113503	0.0486162486548764	0.0116939467846086	0.0537641819647659	0.00394845139947539	0.0366078887895865	0.0220865499525815	0.0185261338987527	0.0426536292018143	0.0245996115467149	0.0236118228898762	0.00422387623817619	0.0121354587101969	0.0239226319395317	0.0046166617686988	0.00737784569492192	0.0010967177826898	0.031970490858174	0.164393238838412	0.109615587786768
TCGA-2Y-A9GS-01A-12R-A38B-07	0.264256627555552	0.0845853524324752	0.0056970453113503	0.0486162486548764	0.0116939467846086	0.0537641819647659	0.00394845139947539	0.0366078887895865	0.0220865499525815	0.0185261338987527	0.0426536292018143	0.0245996115467149	0.0236118228898762	0.00422387623817619	0.0121354587101969	0.0239226319395317	0.0046166617686988	0.00737784569492192	0.0010967177826898	0.031970490858174	0.164393238838412	0.109615587786768
TCGA-ZP-A9CV-01A-11R-A38B-07	0.253034424699522	0.0964836060406566	0.0649296676580807	0.0446295699504932	0.0116355171965794	0.0485122869312297	0.00353476280495626	0.0337089791441281	0.0203153937049195	0.0166020951122592	0.0388670325105415	0.0222475064950549	0.0212501768535932	0.00378051803953492	0.0108904147674695	0.0220100357497853	0.0041394649696103	0.00661389275005752	0.00104262841878251	0.0287122564992188	0.148192346091679	0.098867423611848
TCGA-BC-A69I-01A-11R-A311-07	0.263268097872506	0.0756924078101209	0	0.0494985871287575	0.0114075964446659	0.0552067326393703	0.00406988893568562	0.0372152328173424	0.022465248912774	0.0190865130319563	0.0435876906756965	0.0252314742825181	0.0242758888763905	0.00435423463121043	0.0124940675393156	0.0243296021856107	0.00475505077384306	0.00759975083581482	0.00109677600103352	0.0329031672774422	0.168882883916224	0.112579107411722
TCGA-ZP-A9D1-01A-11R-A38B-07	0.264256627555552	0.0845853524324752	0.0056970453113503	0.0486162486548764	0.0116939467846086	0.0537641819647659	0.00394845139947539	0.0366078887895865	0.0220865499525815	0.0185261338987527	0.0426536292018143	0.0245996115467149	0.0236118228898762	0.00422387623817619	0.0121354587101969	0.0239226319395317	0.0046166617686988	0.00737784569492192	0.0010967177826898	0.031970490858174	0.164393238838412	0.109615587786768
TCGA-MI-A75C-01A-11R-A32O-07	0.26389935349989	0.0780577754035489	0	0.0493462913525633	0.0114967248387959	0.0549205710744705	0.00404496443850222	0.0371149456835729	0.0224016475902595	0.0189719397703209	0.0434137311083337	0.0251076478713325	0.0241425120558514	0.00432745802502046	0.0124211520160145	0.0242615233918634	0.00472681622421849	0.00755444105675202	0.00109834633034773	0.0327141174336416	0.167988019947894	0.111990020886806
TCGA-DD-AADV-01A-11R-A39D-07	0.262352457641965	0.0722614273410309	0	0.0497194931034139	0.0112783151522566	0.0556218117767116	0.00410604207453623	0.0373606999312998	0.0225575030283549	0.0192527022636187	0.0438400201147618	0.0254110852654012	0.0244693527876957	0.00439307426574389	0.012599831961317	0.0244283509011824	0.00479600516443524	0.00766547295336437	0.00109449822855444	0.0331773852567391	0.170180889691885	0.113433581095732
TCGA-BC-A10Y-01A-11R-A131-07	0.264256627555552	0.0845853524324752	0.0056970453113503	0.0486162486548764	0.0116939467846086	0.0537641819647659	0.00394845139947539	0.0366078887895865	0.0220865499525815	0.0185261338987527	0.0426536292018143	0.0245996115467149	0.0236118228898762	0.00422387623817619	0.0121354587101969	0.0239226319395317	0.0046166617686988	0.00737784569492192	0.0010967177826898	0.031970490858174	0.164393238838412	0.109615587786768
TCGA-DD-AACV-01A-11R-A41C-07	0.265245276760756	0.0831010623484666	0	0.0490215759459685	0.0116867587547869	0.0543104355131286	0.00399182200448781	0.0369011198097896	0.0222660408793163	0.0187276539196786	0.0430428255385348	0.0248436330413739	0.0238581344480544	0.00427036664150695	0.0122656861561759	0.0241163701003898	0.00466661630606929	0.00745783441605092	0.00110169448703661	0.0323110373323384	0.166080047681135	0.110734007914955
TCGA-DD-AADR-01A-11R-A41C-07	0.264256627555552	0.0845853524324752	0.0056970453113503	0.0486162486548764	0.0116939467846086	0.0537641819647659	0.00394845139947539	0.0366078887895865	0.0220865499525815	0.0185261338987527	0.0426536292018143	0.0245996115467149	0.0236118228898762	0.00422387623817619	0.0121354587101969	0.0239226319395317	0.0046166617686988	0.00737784569492192	0.0010967177826898	0.031970490858174	0.164393238838412	0.109615587786768
TCGA-EP-A2KC-01A-11R-A213-07	0.264256627555552	0.0845853524324752	0.0056970453113503	0.0486162486548764	0.0116939467846086	0.0537641819647659	0.00394845139947539	0.0366078887895865	0.0220865499525815	0.0185261338987527	0.0426536292018143	0.0245996115467149	0.0236118228898762	0.00422387623817619	0.0121354587101969	0.0239226319395317	0.0046166617686988	0.00737784569492192	0.0010967177826898	0.031970490858174	0.164393238838412	0.109615587786768
TCGA-DD-AACJ-01A-11R-A41C-07	0.263724325286968	0.0774019300616263	0	0.049388518394013	0.0114720122138806	0.0549999150757573	0.00405187525245896	0.0371427522916114	0.0224192823254386	0.0190037074922434	0.0434619648679635	0.0251419812135194	0.0241794934395121	0.00433488237313912	0.012441369299131	0.0242803995952438	0.00473464481623268	0.00756700409668904	0.00109791092522553	0.0327665352733855	0.168236138830944	0.112153356875017
TCGA-BC-A10R-01A-11R-A131-07	0.264256627555552	0.0845853524324752	0.0056970453113503	0.0486162486548764	0.0116939467846086	0.0537641819647659	0.00394845139947539	0.0366078887895865	0.0220865499525815	0.0185261338987527	0.0426536292018143	0.0245996115467149	0.0236118228898762	0.00422387623817619	0.0121354587101969	0.0239226319395317	0.0046166617686988	0.00737784569492192	0.0010967177826898	0.031970490858174	0.164393238838412	0.109615587786768
TCGA-LG-A9QD-01A-11R-A38B-07	0.264623516906052	0.0807712762088871	0	0.0491715807864336	0.0115989710900433	0.0545922924428659	0.00401637157058281	0.0369998983568889	0.0223286854678634	0.018840503693078	0.0432141682888182	0.0249655967722103	0.023989504924549	0.00429674045593634	0.0123375048350228	0.0241834248070292	0.00469442613256534	0.00750246261487346	0.00110014777967448	0.0324972433609489	0.166961450502419	0.111314233003258
TCGA-WX-AA44-01A-11R-A39D-07	0.264256627555552	0.0845853524324751	0.00569704531135033	0.0486162486548763	0.0116939467846086	0.053764181964766	0.00394845139947537	0.0366078887895866	0.0220865499525815	0.0185261338987527	0.0426536292018143	0.0245996115467149	0.0236118228898762	0.00422387623817624	0.0121354587101969	0.0239226319395317	0.00461666176869877	0.00737784569492186	0.0010967177826898	0.031970490858174	0.164393238838412	0.109615587786768
TCGA-DD-A113-01A-11R-A131-07	0.264256627555552	0.0845853524324752	0.0056970453113503	0.0486162486548764	0.0116939467846086	0.0537641819647659	0.00394845139947539	0.0366078887895865	0.0220865499525815	0.0185261338987527	0.0426536292018143	0.0245996115467149	0.0236118228898762	0.00422387623817619	0.0121354587101969	0.0239226319395317	0.0046166617686988	0.00737784569492192	0.0010967177826898	0.031970490858174	0.164393238838412	0.109615587786768
TCGA-FV-A496-01A-11R-A266-07	0.25121469565997	0.0984129596522896	0.0745344951911386	0.0439831126459159	0.0116260425845563	0.0476606692918222	0.00346768139870873	0.0332389083271455	0.0200281930101181	0.0162901038483404	0.0382530193752792	0.0218661024230119	0.0208672256693649	0.00370862557783725	0.0106885254729018	0.0216998999527347	0.00406208543156213	0.00649001445481947	0.00103385759299233	0.0281839196159241	0.145565300815799	0.0971245620077677
TCGA-DD-A1EC-01A-21R-A131-07	0.264256627555552	0.0845853524324752	0.0056970453113503	0.0486162486548764	0.0116939467846086	0.0537641819647659	0.00394845139947539	0.0366078887895865	0.0220865499525815	0.0185261338987527	0.0426536292018143	0.0245996115467149	0.0236118228898762	0.00422387623817619	0.0121354587101969	0.0239226319395317	0.0046166617686988	0.00737784569492192	0.0010967177826898	0.031970490858174	0.164393238838412	0.109615587786768
TCGA-BC-A10Q-01A-11R-A131-07	0.264256627555552	0.0845853524324752	0.0056970453113503	0.0486162486548764	0.0116939467846086	0.0537641819647659	0.00394845139947539	0.0366078887895865	0.0220865499525815	0.0185261338987527	0.0426536292018143	0.0245996115467149	0.0236118228898762	0.00422387623817619	0.0121354587101969	0.0239226319395317	0.0046166617686988	0.00737784569492192	0.0010967177826898	0.031970490858174	0.164393238838412	0.109615587786768
TCGA-DD-AAVW-01A-11R-A41C-07	0.264256627555552	0.0845853524324752	0.0056970453113503	0.0486162486548764	0.0116939467846086	0.0537641819647659	0.00394845139947539	0.0366078887895865	0.0220865499525815	0.0185261338987527	0.0426536292018143	0.0245996115467149	0.0236118228898762	0.00422387623817619	0.0121354587101969	0.0239226319395317	0.0046166617686988	0.00737784569492192	0.0010967177826898	0.031970490858174	0.164393238838412	0.109615587786768
TCGA-2Y-A9H3-01A-11R-A38B-07	0.264966397964818	0.0820560801925993	0	0.0490888578217239	0.0116473832337449	0.0544368571863798	0.00400283325486304	0.0369454250862902	0.0222941389420875	0.0187782705825099	0.0431196781360937	0.0248983375999692	0.023917058227114	0.00428219612447652	0.0122978990861861	0.0241464462394459	0.00467908988549037	0.00747785156295803	0.00110100074027318	0.0323945565764043	0.166475384491122	0.110994257065451
TCGA-DD-A4NH-01A-11R-A27V-07	0.237733927424469	0.112705839700605	0.145688195055699	0.0391940803736723	0.0115558535366107	0.0413517849620194	0.00297073439677626	0.0297565680444546	0.0179005762498525	0.0139788356161061	0.0337043373516843	0.0190406158876353	0.0180302779436951	0.00317603770735677	0.0091929056689965	0.0194023772388035	0.00348884864964298	0.00557230937279005	0.000968882276809364	0.0242699374135425	0.126103838291126	0.0842132368376519
TCGA-CC-A7IE-01A-21R-A38B-07	0.264256627555552	0.0845853524324752	0.0056970453113503	0.0486162486548764	0.0116939467846086	0.0537641819647659	0.00394845139947539	0.0366078887895865	0.0220865499525815	0.0185261338987527	0.0426536292018143	0.0245996115467149	0.0236118228898762	0.00422387623817619	0.0121354587101969	0.0239226319395317	0.0046166617686988	0.00737784569492192	0.0010967177826898	0.031970490858174	0.164393238838412	0.109615587786768
TCGA-DD-A4NQ-01A-21R-A28V-07	0.237465441773553	0.112990499531276	0.147105306238794	0.0390987010581607	0.0115544556376264	0.0412261359718245	0.00296083710183333	0.0296872130654819	0.017858202212943	0.0139328039400969	0.0336137448993417	0.0189843429380263	0.0179737767307497	0.00316543058181486	0.00916311860867772	0.0193566193212599	0.00347743195232772	0.00555403217656556	0.000967588215539723	0.0241919857685825	0.125716239947884	0.0839560923276409
TCGA-DD-A4NG-01A-11R-A27V-07	0.263376856971585	0.0760999372439881	0	0.0494723480733036	0.0114229523851557	0.0551574298329641	0.00406559469141898	0.037197954336415	0.0224542910341637	0.0190667731925418	0.0435577191633615	0.0252101402169849	0.0242529093698156	0.00434962128688633	0.0124815049160626	0.0243178728830062	0.00475018624028982	0.00759194440916832	0.00109704655323782	0.0328705958597772	0.168728707708088	0.112477613631785
TCGA-DD-AAW2-01A-11R-A41C-07	0.263921354548189	0.0781402151702794	0	0.0493409834129862	0.011499831216021	0.0549105975326316	0.00404409574911149	0.037111450392635	0.0223994309038526	0.0189679465673241	0.0434076681242149	0.02510333216984	0.0241378634955165	0.00432652478437993	0.0124186107033032	0.0242591506528898	0.00472583217011578	0.00755286188249313	0.0010984010607764	0.0327075285106063	0.167956831401552	0.111969489551282
TCGA-DD-A73B-01A-12R-A32O-07	0.264647717199959	0.0808619567327141	0	0.0491657422601934	0.0116023879836755	0.0545813219363466	0.00401541604617854	0.0369960536733612	0.0223262471993855	0.0188361113257307	0.0432074992430694	0.0249608496691126	0.0239843916897238	0.0042957139276782	0.012334709490288	0.0241808148868224	0.0046933437114833	0.00750072558486117	0.00110020798100863	0.0324899958029317	0.16692714431947	0.111291649336005
TCGA-DD-A4NI-01A-11R-A27V-07	0.264256627555552	0.0845853524324752	0.0056970453113503	0.0486162486548764	0.0116939467846086	0.0537641819647659	0.00394845139947539	0.0366078887895865	0.0220865499525815	0.0185261338987527	0.0426536292018143	0.0245996115467149	0.0236118228898762	0.00422387623817619	0.0121354587101969	0.0239226319395317	0.0046166617686988	0.00737784569492192	0.0010967177826898	0.031970490858174	0.164393238838412	0.109615587786768
TCGA-MI-A75G-01A-11R-A32O-07	0.261002395648125	0.0672026322177615	0	0.0500452070144552	0.0110876968792988	0.0562338235134938	0.0041593479222834	0.037575183322655	0.0226935267318433	0.0194977392966906	0.0442120662244092	0.0256759119446785	0.0247546048606399	0.00445034120606542	0.0127557758808631	0.0245739505410707	0.00485639019818016	0.00776237666084562	0.00109113977623661	0.0335817048350281	0.172094729000224	0.114693456325152
TCGA-BC-A10X-01A-11R-A131-07	0.264256627555552	0.0845853524324752	0.0056970453113503	0.0486162486548764	0.0116939467846086	0.0537641819647659	0.00394845139947539	0.0366078887895865	0.0220865499525815	0.0185261338987527	0.0426536292018143	0.0245996115467149	0.0236118228898762	0.00422387623817619	0.0121354587101969	0.0239226319395317	0.0046166617686988	0.00737784569492192	0.0010967177826898	0.031970490858174	0.164393238838412	0.109615587786768
TCGA-CC-A3MC-01A-11R-A22L-07	0.264256627555552	0.0845853524324752	0.0056970453113503	0.0486162486548764	0.0116939467846086	0.0537641819647659	0.00394845139947539	0.0366078887895865	0.0220865499525815	0.0185261338987527	0.0426536292018143	0.0245996115467149	0.0236118228898762	0.00422387623817619	0.0121354587101969	0.0239226319395317	0.0046166617686988	0.00737784569492192	0.0010967177826898	0.031970490858174	0.164393238838412	0.109615587786768
TCGA-2Y-A9GV-01A-11R-A38B-07	0.264256627555552	0.0845853524324752	0.0056970453113503	0.0486162486548764	0.0116939467846086	0.0537641819647659	0.00394845139947539	0.0366078887895865	0.0220865499525815	0.0185261338987527	0.0426536292018143	0.0245996115467149	0.0236118228898762	0.00422387623817619	0.0121354587101969	0.0239226319395317	0.0046166617686988	0.00737784569492192	0.0010967177826898	0.031970490858174	0.164393238838412	0.109615587786768
TCGA-DD-A73G-01A-22R-A32O-07	0.264256627555552	0.0845853524324752	0.0056970453113503	0.0486162486548764	0.0116939467846086	0.0537641819647659	0.00394845139947539	0.0366078887895865	0.0220865499525815	0.0185261338987527	0.0426536292018143	0.0245996115467149	0.0236118228898762	0.00422387623817619	0.0121354587101969	0.0239226319395317	0.0046166617686988	0.00737784569492192	0.0010967177826898	0.031970490858174	0.164393238838412	0.109615587786768
TCGA-CC-5260-01A-01R-A131-07	0.264256627555552	0.0845853524324752	0.0056970453113503	0.0486162486548764	0.0116939467846086	0.0537641819647659	0.00394845139947539	0.0366078887895865	0.0220865499525815	0.0185261338987527	0.0426536292018143	0.0245996115467149	0.0236118228898762	0.00422387623817619	0.0121354587101969	0.0239226319395317	0.0046166617686988	0.00737784569492192	0.0010967177826898	0.031970490858174	0.164393238838412	0.109615587786768
TCGA-CC-A7IK-01A-12R-A33R-07	0.260753973631811	0.0662717741605944	0	0.0501051409337059	0.011052621619103	0.0563464384825491	0.00416915661717225	0.0376146499521797	0.0227185561622259	0.0195428280363966	0.0442805256323045	0.0257246421348031	0.0248070934837119	0.00446087877311617	0.0127844707875432	0.0246007420190033	0.00486750151892436	0.00778020770453888	0.00109052179461779	0.0336561028147742	0.172446890472843	0.114925283268081
TCGA-DD-A4NL-01A-11R-A28V-07	0.264256627555552	0.0845853524324752	0.0056970453113503	0.0486162486548764	0.0116939467846086	0.0537641819647659	0.00394845139947539	0.0366078887895865	0.0220865499525815	0.0185261338987527	0.0426536292018143	0.0245996115467149	0.0236118228898762	0.00422387623817619	0.0121354587101969	0.0239226319395317	0.0046166617686988	0.00737784569492192	0.0010967177826898	0.031970490858174	0.164393238838412	0.109615587786768
TCGA-DD-A3A1-01A-11R-A213-07	0.264257602425984	0.0794001640705198	0	0.049259860759467	0.011547306806063	0.0547581692377702	0.00403081933790904	0.0370580309307922	0.0223655526954174	0.0189069173829405	0.0433150059239743	0.0250373741550995	0.0240668183104794	0.00431226181924291	0.0123797711446448	0.024222887451538	0.00471079260931048	0.00752872694192028	0.00109923752048689	0.0326068282458994	0.167480168545472	0.111655703685069
TCGA-G3-AAV2-01A-11R-A37K-07	0.264256627555552	0.0845853524324752	0.0056970453113503	0.0486162486548764	0.0116939467846086	0.0537641819647659	0.00394845139947539	0.0366078887895865	0.0220865499525815	0.0185261338987527	0.0426536292018143	0.0245996115467149	0.0236118228898762	0.00422387623817619	0.0121354587101969	0.0239226319395317	0.0046166617686988	0.00737784569492192	0.0010967177826898	0.031970490858174	0.164393238838412	0.109615587786768
TCGA-BC-A216-01A-11R-A155-07	0.264256627555552	0.0845853524324752	0.0056970453113503	0.0486162486548764	0.0116939467846086	0.0537641819647659	0.00394845139947539	0.0366078887895865	0.0220865499525815	0.0185261338987527	0.0426536292018143	0.0245996115467149	0.0236118228898762	0.00422387623817619	0.0121354587101969	0.0239226319395317	0.0046166617686988	0.00737784569492192	0.0010967177826898	0.031970490858174	0.164393238838412	0.109615587786768
TCGA-DD-A4NV-01A-11R-A311-07	0.264256627555552	0.0845853524324752	0.0056970453113503	0.0486162486548764	0.0116939467846086	0.0537641819647659	0.00394845139947539	0.0366078887895865	0.0220865499525815	0.0185261338987527	0.0426536292018143	0.0245996115467149	0.0236118228898762	0.00422387623817619	0.0121354587101969	0.0239226319395317	0.0046166617686988	0.00737784569492192	0.0010967177826898	0.031970490858174	0.164393238838412	0.109615587786768
TCGA-ED-A627-01A-12R-A311-07	0.264256627555552	0.0845853524324752	0.0056970453113503	0.0486162486548764	0.0116939467846086	0.0537641819647659	0.00394845139947539	0.0366078887895865	0.0220865499525815	0.0185261338987527	0.0426536292018143	0.0245996115467149	0.0236118228898762	0.00422387623817619	0.0121354587101969	0.0239226319395317	0.0046166617686988	0.00737784569492192	0.0010967177826898	0.031970490858174	0.164393238838412	0.109615587786768
TCGA-RC-A7S9-01A-11R-A33R-07	0.251014519910816	0.0986251944390062	0.0755910555389342	0.043912000369073	0.0116250003483121	0.047566988751887	0.00346030223925254	0.0331871991023656	0.0199966000569971	0.0162557838569422	0.0381854760560982	0.0218241468108344	0.0208250998701244	0.00370071718759555	0.0106663170342234	0.021665784068356	0.00405357344617235	0.00647638746419934	0.001032892775382	0.02812580094599	0.145276317816281	0.0969328419111571
TCGA-DD-AADD-01A-11R-A41C-07	0.264256627555552	0.0845853524324752	0.0056970453113503	0.0486162486548764	0.0116939467846086	0.0537641819647659	0.00394845139947539	0.0366078887895865	0.0220865499525815	0.0185261338987527	0.0426536292018143	0.0245996115467149	0.0236118228898762	0.00422387623817619	0.0121354587101969	0.0239226319395317	0.0046166617686988	0.00737784569492192	0.0010967177826898	0.031970490858174	0.164393238838412	0.109615587786768
TCGA-BC-A10W-01A-11R-A131-07	0.264256627555552	0.0845853524324752	0.0056970453113503	0.0486162486548764	0.0116939467846086	0.0537641819647659	0.00394845139947539	0.0366078887895865	0.0220865499525815	0.0185261338987527	0.0426536292018143	0.0245996115467149	0.0236118228898762	0.00422387623817619	0.0121354587101969	0.0239226319395317	0.0046166617686988	0.00737784569492192	0.0010967177826898	0.031970490858174	0.164393238838412	0.109615587786768
TCGA-BC-A3KG-01A-11R-A213-07	0.264256627555552	0.0845853524324752	0.0056970453113503	0.0486162486548764	0.0116939467846086	0.0537641819647659	0.00394845139947539	0.0366078887895865	0.0220865499525815	0.0185261338987527	0.0426536292018143	0.0245996115467149	0.0236118228898762	0.00422387623817619	0.0121354587101969	0.0239226319395317	0.0046166617686988	0.00737784569492192	0.0010967177826898	0.031970490858174	0.164393238838412	0.109615587786768
TCGA-DD-AACN-01A-11R-A41C-07	0.250967800662603	0.0986747281598592	0.0758376473731088	0.0438954033930313	0.0116247570995969	0.0475451245429781	0.00345858000874414	0.0331751306269501	0.0199892265413496	0.0162477738746962	0.038169712043188	0.0218143547422769	0.0208152680814126	0.00369887143930574	0.0106611337811899	0.0216578217228818	0.00405158682411702	0.00647320704519319	0.0010326675954909	0.028112236562802	0.145208871741814	0.0968880961374112
TCGA-G3-AAV6-01A-21R-A37K-07	0.264256627555552	0.0845853524324752	0.0056970453113503	0.0486162486548764	0.0116939467846086	0.0537641819647659	0.00394845139947539	0.0366078887895865	0.0220865499525815	0.0185261338987527	0.0426536292018143	0.0245996115467149	0.0236118228898762	0.00422387623817619	0.0121354587101969	0.0239226319395317	0.0046166617686988	0.00737784569492192	0.0010967177826898	0.031970490858174	0.164393238838412	0.109615587786768
TCGA-DD-AAVZ-01A-11R-A41C-07	0.264256627555552	0.0845853524324752	0.0056970453113503	0.0486162486548764	0.0116939467846086	0.0537641819647659	0.00394845139947539	0.0366078887895865	0.0220865499525815	0.0185261338987527	0.0426536292018143	0.0245996115467149	0.0236118228898762	0.00422387623817619	0.0121354587101969	0.0239226319395317	0.0046166617686988	0.00737784569492192	0.0010967177826898	0.031970490858174	0.164393238838412	0.109615587786768
TCGA-CC-A9FU-01A-11R-A37K-07	0.264256627555552	0.0845853524324752	0.0056970453113503	0.0486162486548764	0.0116939467846086	0.0537641819647659	0.00394845139947539	0.0366078887895865	0.0220865499525815	0.0185261338987527	0.0426536292018143	0.0245996115467149	0.0236118228898762	0.00422387623817619	0.0121354587101969	0.0239226319395317	0.0046166617686988	0.00737784569492192	0.0010967177826898	0.031970490858174	0.164393238838412	0.109615587786768
TCGA-DD-AACE-01A-11R-A41C-07	0.24546539859507	0.104508607309397	0.104880225541341	0.0419406794028302	0.0115961082603181	0.0449700473979891	0.00325574273989422	0.0317537549281328	0.0191208040111133	0.0153043909103502	0.0363130910454866	0.0206610849372891	0.0196573201990286	0.00348148675109804	0.0100506714278961	0.0207200492227919	0.00381761059969745	0.00609863029611397	0.00100614682843528	0.026514678961748	0.137265348808828	0.0916181218251503
TCGA-BC-A3KF-01A-11R-A213-07	0.248495317697855	0.101296159061963	0.0888878168976161	0.0430170557718945	0.0116118838551107	0.046388023644906	0.00336743587102169	0.0325364409858262	0.0195990042555443	0.0158238684094192	0.0373354466201111	0.0212961374416156	0.020294948704871	0.00360119047528423	0.0103868248974308	0.0212364372978936	0.00394645051783967	0.0063048924400949	0.00102075059198001	0.0273943802692542	0.141639480612115	0.0945200536803531
TCGA-ZS-A9CD-01A-11R-A37K-07	0.262913399615043	0.0743633237952593	0	0.0495841610929197	0.0113575158042455	0.0553675248826701	0.00408389384167867	0.0372715834779162	0.022500986064713	0.0191508909709258	0.0436854373772478	0.0253010515034886	0.0243508324076303	0.00436928022469791	0.0125350382775316	0.0243678551982806	0.00477091557586242	0.00762521009349492	0.00109589364363778	0.0330093931030202	0.169385701913345	0.112910111136392
TCGA-DD-AADY-01A-11R-A41C-07	0.264256627555552	0.0845853524324752	0.0056970453113503	0.0486162486548764	0.0116939467846086	0.0537641819647659	0.00394845139947539	0.0366078887895865	0.0220865499525815	0.0185261338987527	0.0426536292018143	0.0245996115467149	0.0236118228898762	0.00422387623817619	0.0121354587101969	0.0239226319395317	0.0046166617686988	0.00737784569492192	0.0010967177826898	0.031970490858174	0.164393238838412	0.109615587786768
TCGA-2Y-A9H4-01A-11R-A38B-07	0.259528889470702	0.0616812814216758	0	0.0504007028821869	0.0108796492459201	0.0569017951169597	0.00421752784017345	0.0378092782038964	0.0228419878901313	0.0197651815205115	0.0446181307187456	0.0259649532995512	0.0250659392241905	0.00451284440274144	0.0129259786788318	0.0247328632204771	0.00492229659407385	0.00786814084963124	0.00108747424068378	0.0340229937528556	0.174183561999227	0.116068529426834
TCGA-WX-AA47-01A-11R-A39D-07	0.264256627555552	0.0845853524324751	0.00569704531135033	0.0486162486548763	0.0116939467846086	0.053764181964766	0.00394845139947537	0.0366078887895866	0.0220865499525815	0.0185261338987527	0.0426536292018143	0.0245996115467149	0.0236118228898762	0.00422387623817624	0.0121354587101969	0.0239226319395317	0.00461666176869877	0.00737784569492186	0.0010967177826898	0.031970490858174	0.164393238838412	0.109615587786768
TCGA-G3-A5SJ-01A-11R-A27V-07	0.264256627555552	0.0845853524324752	0.0056970453113503	0.0486162486548764	0.0116939467846086	0.0537641819647659	0.00394845139947539	0.0366078887895865	0.0220865499525815	0.0185261338987527	0.0426536292018143	0.0245996115467149	0.0236118228898762	0.00422387623817619	0.0121354587101969	0.0239226319395317	0.0046166617686988	0.00737784569492192	0.0010967177826898	0.031970490858174	0.164393238838412	0.109615587786768
TCGA-YA-A8S7-01A-11R-A37K-07	0.264256627555552	0.0845853524324752	0.0056970453113503	0.0486162486548764	0.0116939467846086	0.0537641819647659	0.00394845139947539	0.0366078887895865	0.0220865499525815	0.0185261338987527	0.0426536292018143	0.0245996115467149	0.0236118228898762	0.00422387623817619	0.0121354587101969	0.0239226319395317	0.0046166617686988	0.00737784569492192	0.0010967177826898	0.031970490858174	0.164393238838412	0.109615587786768
TCGA-FV-A495-01A-11R-A266-07	0.259767464366522	0.0625752414953744	0	0.0503431446643061	0.0109133341691457	0.0567936440564825	0.00420810794898998	0.0377713759794198	0.0228179505932984	0.0197218800388729	0.0445523849513256	0.0259181547097772	0.0250155311807853	0.00450272453092558	0.0128984212003387	0.0247071337213309	0.00491162571140294	0.00785101660495027	0.00108806772632777	0.0339515448107266	0.17384535974208	0.115845891797617
TCGA-DD-A4NP-01A-11R-A28V-07	0.262633316505896	0.0733138289771524	0	0.0496517335194548	0.0113179702435278	0.0554944924966419	0.00409495264315647	0.0373160800828017	0.0225292054664623	0.019201726217301	0.0437626218558949	0.0253559922988412	0.0244100106437744	0.00438116079223462	0.012567390316207	0.0243980612184608	0.00478344302132372	0.00764531368266565	0.00109519690099091	0.0330932730174926	0.169782745950086	0.113171484149633
TCGA-MI-A75I-01A-11R-A32O-07	0.264256627555552	0.0845853524324752	0.0056970453113503	0.0486162486548764	0.0116939467846086	0.0537641819647659	0.00394845139947539	0.0366078887895865	0.0220865499525815	0.0185261338987527	0.0426536292018143	0.0245996115467149	0.0236118228898762	0.00422387623817619	0.0121354587101969	0.0239226319395317	0.0046166617686988	0.00737784569492192	0.0010967177826898	0.031970490858174	0.164393238838412	0.109615587786768
TCGA-DD-A3A5-01A-11R-A22L-07	0.262757112532965	0.0737777030369158	0	0.049621866677538	0.0113354492815176	0.0554383731318433	0.00409006468082535	0.0372964126957906	0.0225167325621395	0.0191792571667556	0.0437285065112138	0.0253317086060139	0.0243838540128162	0.00437590961138034	0.0125530907967972	0.0243847102338075	0.00477790592206004	0.00763642794701119	0.00109550485948164	0.0330561983070818	0.169607253488332	0.113055957937714
TCGA-DD-AACY-01A-11R-A41C-07	0.238834988581759	0.111538448141602	0.139876614161372	0.0395852314804828	0.0115615863281705	0.0418670721741446	0.0030113232587388	0.0300409932014451	0.0180743524124125	0.0141676117770885	0.0340758575058436	0.0192713915689762	0.0182619897342568	0.00321953758857908	0.00931506257010072	0.0195900307147855	0.00353566858923947	0.0056472642568158	0.000974189229319925	0.0245896175458672	0.127693381266394	0.0852677879126053
TCGA-CC-A5UC-01A-11R-A28V-07	0.264256627555552	0.0845853524324752	0.0056970453113503	0.0486162486548764	0.0116939467846086	0.0537641819647659	0.00394845139947539	0.0366078887895865	0.0220865499525815	0.0185261338987527	0.0426536292018143	0.0245996115467149	0.0236118228898762	0.00422387623817619	0.0121354587101969	0.0239226319395317	0.0046166617686988	0.00737784569492192	0.0010967177826898	0.031970490858174	0.164393238838412	0.109615587786768
TCGA-CC-A8HV-01A-11R-A36F-07	0.264256627555552	0.0845853524324752	0.0056970453113503	0.0486162486548764	0.0116939467846086	0.0537641819647659	0.00394845139947539	0.0366078887895865	0.0220865499525815	0.0185261338987527	0.0426536292018143	0.0245996115467149	0.0236118228898762	0.00422387623817619	0.0121354587101969	0.0239226319395317	0.0046166617686988	0.00737784569492192	0.0010967177826898	0.031970490858174	0.164393238838412	0.109615587786768
TCGA-BC-A5W4-01A-11R-A28V-07	0.264256627555552	0.0845853524324752	0.0056970453113503	0.0486162486548764	0.0116939467846086	0.0537641819647659	0.00394845139947539	0.0366078887895865	0.0220865499525815	0.0185261338987527	0.0426536292018143	0.0245996115467149	0.0236118228898762	0.00422387623817619	0.0121354587101969	0.0239226319395317	0.0046166617686988	0.00737784569492192	0.0010967177826898	0.031970490858174	0.164393238838412	0.109615587786768
TCGA-RC-A7SF-01A-11R-A352-07	0.264256627555552	0.0845853524324752	0.0056970453113503	0.0486162486548764	0.0116939467846086	0.0537641819647659	0.00394845139947539	0.0366078887895865	0.0220865499525815	0.0185261338987527	0.0426536292018143	0.0245996115467149	0.0236118228898762	0.00422387623817619	0.0121354587101969	0.0239226319395317	0.0046166617686988	0.00737784569492192	0.0010967177826898	0.031970490858174	0.164393238838412	0.109615587786768
TCGA-RC-A6M4-01A-11R-A32O-07	0.264256627555552	0.0845853524324752	0.0056970453113503	0.0486162486548764	0.0116939467846086	0.0537641819647659	0.00394845139947539	0.0366078887895865	0.0220865499525815	0.0185261338987527	0.0426536292018143	0.0245996115467149	0.0236118228898762	0.00422387623817619	0.0121354587101969	0.0239226319395317	0.0046166617686988	0.00737784569492192	0.0010967177826898	0.031970490858174	0.164393238838412	0.109615587786768
TCGA-ED-A7XO-01A-11R-A352-07	0.264256627555552	0.0845853524324752	0.0056970453113503	0.0486162486548764	0.0116939467846086	0.0537641819647659	0.00394845139947539	0.0366078887895865	0.0220865499525815	0.0185261338987527	0.0426536292018143	0.0245996115467149	0.0236118228898762	0.00422387623817619	0.0121354587101969	0.0239226319395317	0.0046166617686988	0.00737784569492192	0.0010967177826898	0.031970490858174	0.164393238838412	0.109615587786768
