# Supplementary material for: Prognostic stratification in hepatocellular carcinoma using a telomerase-related lncRNA signature derived from TCGA database
Source: PLoS One. 2026 Mar 6;21(3):e0339415. doi: 10.1371/journal.pone.0339415 (PMC12965591; doi:10.1371/journal.pone.0339415)
Supplement: S9 Table — (XLSX) [file pone.0339415.s017.xlsx]

## Sheet: Sheet1
S9 Table. Seven algorithms were used to verify the differences in immune cell infiltration among HCC patients in different risk groups.
Algorithm	Correlation	P-value
B cell_TIMER	0.221173	1.84784e-05
T cell CD4+_TIMER	0.32571	1.74719e-10
Neutrophil_TIMER	0.402179	0
Macrophage_TIMER	0.376551	6.56502e-14
Myeloid dendritic cell_TIMER	0.367871	3.63365e-13
B cell naive_CIBERSORT	-0.204096	7.67638e-05
T cell CD4+ memory resting_CIBERSORT	-0.165031	0.00144475
T cell CD4+ memory activated_CIBERSORT	0.16752	0.00121946
T cell follicular helper_CIBERSORT	0.162582	0.00170309
T cell regulatory (Tregs)_CIBERSORT	0.277786	5.55594e-08
NK cell resting_CIBERSORT	-0.135515	0.00905651
Monocyte_CIBERSORT	-0.197989	0.000126319
Macrophage M0_CIBERSORT	0.357943	1.26189e-12
Mast cell activated_CIBERSORT	-0.219784	1.99365e-05
Mast cell resting_CIBERSORT	0.107558	0.0386469
Neutrophil_CIBERSORT	0.127316	0.014259
B cell naive_CIBERSORT-ABS	-0.119794	0.0211777
B cell plasma_CIBERSORT-ABS	0.145323	0.00509799
T cell CD8+_CIBERSORT-ABS	0.113458	0.0291036
T cell CD4+ memory activated_CIBERSORT-ABS	0.169439	0.00106833
T cell follicular helper_CIBERSORT-ABS	0.262813	2.9185e-07
T cell regulatory (Tregs)_CIBERSORT-ABS	0.345908	7.72449e-12
NK cell resting_CIBERSORT-ABS	-0.122045	0.0188531
NK cell activated_CIBERSORT-ABS	0.177328	0.000611132
Macrophage M0_CIBERSORT-ABS	0.408203	2.73105e-16
Macrophage M1_CIBERSORT-ABS	0.138067	0.0078248
Macrophage M2_CIBERSORT-ABS	0.204201	7.87239e-05
Mast cell activated_CIBERSORT-ABS	-0.158101	0.00228807
Mast cell resting_CIBERSORT-ABS	0.130788	0.0118
Neutrophil_CIBERSORT-ABS	0.156707	0.00250435
B cell_QUANTISEQ	0.225808	1.15674e-05
Macrophage M1_QUANTISEQ	0.3478	5.83936e-12
Macrophage M2_QUANTISEQ	0.119896	0.0210676
Monocyte_QUANTISEQ	0.331323	6.27205e-11
Neutrophil_QUANTISEQ	-0.238784	3.40189e-06
NK cell_QUANTISEQ	-0.213124	3.72644e-05
T cell CD4+ (non-regulatory)_QUANTISEQ	0.237933	3.69446e-06
T cell CD8+_QUANTISEQ	0.291715	1.08362e-08
T cell regulatory (Tregs)_QUANTISEQ	0.332435	5.36656e-11
uncharacterized cell_QUANTISEQ	-0.214518	3.30626e-05
T cell_MCPCOUNTER	0.355198	2.64009e-12
T cell CD8+_MCPCOUNTER	0.162456	0.00171752
cytotoxicity score_MCPCOUNTER	0.105854	0.0418926
B cell_MCPCOUNTER	0.18164	0.000454874
Monocyte_MCPCOUNTER	0.372031	1.82919e-13
Macrophage/Monocyte_MCPCOUNTER	0.372031	1.82919e-13
Myeloid dendritic cell_MCPCOUNTER	0.145381	0.00511557
Neutrophil_MCPCOUNTER	-0.193478	0.000185661
Endothelial cell_MCPCOUNTER	-0.143079	0.00586934
Cancer associated fibroblast_MCPCOUNTER	0.150665	0.00370422
B cell_XCELL	0.244067	2.02542e-06
T cell CD4+ memory_XCELL	0.140322	0.00686353
T cell CD4+ central memory_XCELL	-0.154579	0.00287062
T cell CD8+ naive_XCELL	-0.267478	1.75942e-07
T cell CD8+ central memory_XCELL	-0.128253	0.0135549
Class-switched memory B cell_XCELL	0.109301	0.0355851
Common lymphoid progenitor_XCELL	0.403806	6.06057e-16
Common myeloid progenitor_XCELL	-0.207868	5.60198e-05
Endothelial cell_XCELL	-0.482702	5.41397e-23
Granulocyte-monocyte progenitor_XCELL	-0.260117	3.89294e-07
Hematopoietic stem cell_XCELL	-0.452734	4.25791e-20
Macrophage M2_XCELL	-0.284802	2.46636e-08
B cell memory_XCELL	0.13342	0.0101934
T cell NK_XCELL	0.342084	1.35207e-11
T cell CD4+ Th1_XCELL	0.193077	0.000186553
T cell CD4+ Th2_XCELL	0.483146	4.87925e-23
T cell regulatory (Tregs)_XCELL	-0.156807	0.00248816
stroma score_XCELL	-0.424855	0
microenvironment score_XCELL	-0.194291	0.000174234
Cancer associated fibroblast_EPIC	0.20621	6.67066e-05
T cell CD4+_EPIC	-0.101989	0.0499955
Macrophage_EPIC	-0.418965	0
uncharacterized cell_EPIC	0.399278	3.36943e-16
